# Supplementary material for: Poly[(μ3-benzene-1,3-dicarboxyl­ato-κ4 O 1:O 1′:O 3,O 3′)bis­(pyridine-κN)cobalt(II)]
Source: Acta Crystallogr Sect E Struct Rep Online. 2012 May 12;68(Pt 6):m755. doi: 10.1107/S1600536812020028 (PMC3379094; doi:10.1107/S1600536812020028)
Supplement: Supplementary file 1 [file e-68-0m755-sup1.cif]

##############################################################################
#                                                                            #
# This CIF contains the data in a paper accepted for publication in          #
# Acta Crystallographica Section E. It conforms to the requirements of       #
# Notes for Authors for Acta Crystallographica Section E, and has been       #
# peer reviewed under the auspices of the IUCr Commission on Journals.       #
#                                                                            #
# Full details of the Crystallographic Information File format               #
# are given in the paper "The Crystallographic Information File (CIF):       #
# a New Standard Archive File for Crystallography" by S. R. Hall, F. H.      #
# Allen and I. D. Brown [Acta Cryst. (1991), A47, 655-685].                  #
#                                                                            #
# The current version of the core CIF dictionary is obtainable from          #
# ftp://ftp.iucr.org/pub/cif_core.dic.                                       #
#                                                                            #
# Software is freely available for graphical display of the structure(s)     #
# in this CIF. For information consult the CIF software page                 #
# http://www.iucr.org/resources/cif/software.                                #
#                                                                            #
# This file may be used for bona fide research purposes within the           #
# scientific community so long as proper attribution is given to the journal # 
# article from which it was obtained.                                        #
#                                                                            #
##############################################################################
data_I
_audit_creation_method     SHELXL-97
_chemical_name_systematic
;
Poly[(\m~3~-benzene-1,3-dicarboxylato-
\k^4^<i>O</i>^1^:<i>O</i>^1'^:<i>O</i>^3^,<i>O</i>^3'^)bis(pyridine-
\k<i>N</i>)cobalt(II)]
;
_chemical_name_common     ?
_chemical_formula_moiety     'C18 H14 Co N2 O4'
_chemical_formula_sum     'C18 H14 Co N2 O4'
_chemical_formula_iupac     '[Co (C8 H4 O4) (C5 H5 N)2]'
_chemical_formula_weight     381.24
_chemical_melting_point     ?
_symmetry_cell_setting     monoclinic
_symmetry_space_group_name_H-M     'C 2/c'
_symmetry_space_group_name_Hall     '-C 2yc '
loop_
    _symmetry_equiv_pos_as_xyz
    'x, y, z'
    '-x, y, -z+1/2'
    'x+1/2, y+1/2, z'
    '-x+1/2, y+1/2, -z+1/2'
    '-x, -y, -z'
    'x, -y, z-1/2'
    '-x+1/2, -y+1/2, -z'
    'x+1/2, -y+1/2, z-1/2'
_cell_length_a     26.7189(18)
_cell_length_b     10.1226(7)
_cell_length_c     24.7622(17)
_cell_angle_alpha     90.00
_cell_angle_beta     96.4210(10)
_cell_angle_gamma     90.00
_cell_volume     6655.3(8)
_cell_formula_units_Z     16
_cell_measurement_reflns_used     2813
_cell_measurement_theta_min     2.276
_cell_measurement_theta_max     22.983
_cell_measurement_temperature     294(2)
_exptl_crystal_description     block
_exptl_crystal_colour     'purple'
_exptl_crystal_size_max     0.30
_exptl_crystal_size_mid     0.25
_exptl_crystal_size_min     0.18
_exptl_crystal_density_diffrn     1.522
_exptl_crystal_density_meas     ?
_exptl_crystal_density_method     'not measured'
_exptl_crystal_F_000     3120
_exptl_absorpt_coefficient_mu     1.057
_exptl_absorpt_correction_type     multi-scan
_exptl_absorpt_process_details     '(SADABS; Sheldrick, 1996)'
_exptl_absorpt_correction_T_min     0.7422
_exptl_absorpt_correction_T_max     0.8326
_exptl_special_details     ?
_diffrn_ambient_temperature     294(2)
_diffrn_radiation_type     MoK\a
_diffrn_radiation_wavelength     0.71073
_diffrn_radiation_source     'fine-focus sealed tube'
_diffrn_radiation_monochromator     graphite
_diffrn_measurement_device_type     'Bruker SMART APEX CCD area-detector'
_diffrn_measurement_method     '\f and \w scans'
_diffrn_detector_area_resol_mean     ?
_diffrn_reflns_number     18265
_diffrn_reflns_av_R_equivalents     0.0431
_diffrn_reflns_av_sigmaI/netI     0.0484
_diffrn_reflns_theta_min     1.53
_diffrn_reflns_theta_max     25.05
_diffrn_reflns_theta_full     25.05
_diffrn_measured_fraction_theta_max     0.997
_diffrn_measured_fraction_theta_full     0.997
_diffrn_reflns_limit_h_min     -31
_diffrn_reflns_limit_h_max     31
_diffrn_reflns_limit_k_min     -10
_diffrn_reflns_limit_k_max     12
_diffrn_reflns_limit_l_min     -26
_diffrn_reflns_limit_l_max     29
_diffrn_standards_number     ?
_diffrn_standards_interval_count     ?
_diffrn_standards_interval_time     ?
_diffrn_standards_decay_%     ?
_refine_special_details
;
Refinement of <i>F</i>^2^ against ALL reflections. The weighted <i>R</i>-factor
<i>wR</i> and goodness of fit <i>S</i> are based on <i>F</i>^2^, conventional
<i>R</i>-factors <i>R</i> are based on <i>F</i>, with <i>F</i> set to zero for
negative <i>F</i>^2^. The threshold expression of <i>F</i>^2^ >
\s(<i>F</i>^2^) is used only for calculating <i>R</i>-factors(gt) <i>etc</i>.
and is not relevant to the choice of reflections for refinement.
<i>R</i>-factors based on <i>F</i>^2^ are statistically about twice as large
as those based on <i>F</i>, and <i>R</i>- factors based on ALL data will be
even larger.
;
_reflns_number_total     5862
_reflns_number_gt     4733
_reflns_threshold_expression     I>2\s(I)
_refine_ls_structure_factor_coef     Fsqd
_refine_ls_matrix_type     full
_refine_ls_R_factor_all     0.0766
_refine_ls_R_factor_gt     0.0592
_refine_ls_wR_factor_gt     0.1324
_refine_ls_wR_factor_ref     0.1423
_refine_ls_goodness_of_fit_ref     1.077
_refine_ls_restrained_S_all     1.077
_refine_ls_number_reflns     5862
_refine_ls_number_parameters     451
_refine_ls_number_restraints     0
_refine_ls_hydrogen_treatment     constr
_refine_ls_weighting_scheme     calc
_refine_ls_weighting_details
         'calc w=1/[\s^2^(Fo^2^)+(0.0766P)^2^+0.0224P] where P=(Fo^2^+2Fc^2^)/3'
_atom_sites_solution_hydrogens     geom
_atom_sites_solution_primary     direct
_atom_sites_solution_secondary     difmap
_refine_ls_shift/su_max     0.001
_refine_ls_shift/su_mean     0.000
_refine_diff_density_max     0.611
_refine_diff_density_min     -0.319
_refine_ls_extinction_method     none
_refine_ls_extinction_coef     ?
loop_
    _atom_type_symbol
    _atom_type_description
    _atom_type_scat_dispersion_real
    _atom_type_scat_dispersion_imag
    _atom_type_scat_source
    'C' 'C' 0.0033 0.0016
                         'International Tables Vol C Tables 4.2.6.8 and 6.1.1.4'
    'H' 'H' 0.0000 0.0000
                         'International Tables Vol C Tables 4.2.6.8 and 6.1.1.4'
    'N' 'N' 0.0061 0.0033
                         'International Tables Vol C Tables 4.2.6.8 and 6.1.1.4'
    'O' 'O' 0.0106 0.0060
                         'International Tables Vol C Tables 4.2.6.8 and 6.1.1.4'
    'Co' 'Co' 0.3494 0.9721
                         'International Tables Vol C Tables 4.2.6.8 and 6.1.1.4'
_computing_data_collection     'SMART (Bruker, 2003)'
_computing_cell_refinement     'SAINT (Bruker, 2003)'
_computing_data_reduction     'SAINT (Bruker, 2003)'
_computing_structure_solution     'SHELXS97 (Sheldrick, 2008)'
_computing_structure_refinement     'SHELXL97 (Sheldrick, 2008)'
_computing_molecular_graphics     'ORTEP-3 (Farrugia, 1997)'
_computing_publication_material     'SHELXL97 (Sheldrick, 2008)'
loop_
    _atom_site_type_symbol
    _atom_site_label
    _atom_site_fract_x
    _atom_site_fract_y
    _atom_site_fract_z
    _atom_site_U_iso_or_equiv
    _atom_site_adp_type
    _atom_site_calc_flag
    _atom_site_refinement_flags
    _atom_site_occupancy
    _atom_site_symmetry_multiplicity
    _atom_site_disorder_assembly
    _atom_site_disorder_group
    Co Co1 0.35527(2) 0.18383(5) 0.93942(2) 0.03237(18) Uani d . 1 1 . .
    Co Co2 0.39249(2) 0.51173(5) 0.84317(2) 0.02943(17) Uani d . 1 1 . .
    O O4 0.35636(11) 0.9743(3) 0.93314(11) 0.0402(7) Uani d . 1 1 . .
    O O3 0.32957(10) 1.0611(3) 1.00560(11) 0.0392(7) Uani d . 1 1 . .
    O O6 0.39712(11) 0.3391(2) 0.79982(11) 0.0388(7) Uani d . 1 1 . .
    O O8 0.39911(11) -0.2787(3) 0.84887(11) 0.0429(7) Uani d . 1 1 . .
    O O7 0.40607(11) -0.3629(3) 0.76863(12) 0.0433(7) Uani d . 1 1 . .
    O O5 0.38365(13) 0.2080(3) 0.86745(12) 0.0542(9) Uani d . 1 1 . .
    O O1 0.38119(11) 0.4917(3) 0.92200(11) 0.0390(7) Uani d . 1 1 . .
    O O2 0.34045(10) 0.3598(2) 0.97351(12) 0.0395(7) Uani d . 1 1 . .
    N N2 0.27837(13) 0.1840(3) 0.89985(13) 0.0381(8) Uani d . 1 1 . .
    N N1 0.43006(13) 0.1840(3) 0.98289(15) 0.0437(9) Uani d . 1 1 . .
    N N4 0.31207(13) 0.5260(4) 0.82074(14) 0.0426(9) Uani d . 1 1 . .
    N N3 0.47206(12) 0.4904(3) 0.86490(13) 0.0352(8) Uani d . 1 1 . .
    C C29 0.57532(19) 0.4548(6) 0.8862(2) 0.0676(16) Uani d . 1 1 . .
    H H29 0.6099 0.4427 0.8935 0.081 Uiso calc R 1 1 . .
    C C22 0.24213(16) 0.2616(4) 0.91632(17) 0.0419(10) Uani d . 1 1 . .
    H H22 0.2506 0.3179 0.9456 0.050 Uiso calc R 1 1 . .
    C C23 0.19321(17) 0.2620(5) 0.89223(18) 0.0487(12) Uani d . 1 1 . .
    H H23 0.1695 0.3181 0.9048 0.058 Uiso calc R 1 1 . .
    C C25 0.21609(19) 0.0967(5) 0.83247(19) 0.0544(13) Uani d . 1 1 . .
    H H25 0.2080 0.0381 0.8039 0.065 Uiso calc R 1 1 . .
    C C26 0.26455(18) 0.1030(5) 0.85853(18) 0.0486(12) Uani d . 1 1 . .
    H H26 0.2888 0.0476 0.8465 0.058 Uiso calc R 1 1 . .
    C C36 0.28471(17) 0.4256(5) 0.79786(19) 0.0524(12) Uani d . 1 1 . .
    H H36 0.3013 0.3471 0.7920 0.063 Uiso calc R 1 1 . .
    C C24 0.17994(18) 0.1788(5) 0.8495(2) 0.0536(13) Uani d . 1 1 . .
    H H24 0.1472 0.1777 0.8324 0.064 Uiso calc R 1 1 . .
    C C32 0.28686(19) 0.6354(6) 0.8290(2) 0.0608(14) Uani d . 1 1 . .
    H H32 0.3047 0.7069 0.8449 0.073 Uiso calc R 1 1 . .
    C C34 0.2091(2) 0.5456(7) 0.7917(2) 0.0711(17) Uani d . 1 1 . .
    H H34 0.1746 0.5526 0.7820 0.085 Uiso calc R 1 1 . .
    C C17 0.43602(19) 0.2021(5) 1.0365(2) 0.0618(14) Uani d . 1 1 . .
    H H17 0.4074 0.2191 1.0535 0.074 Uiso calc R 1 1 . .
    C C21 0.47211(19) 0.1616(5) 0.9598(2) 0.0589(14) Uani d . 1 1 . .
    H H21 0.4695 0.1499 0.9223 0.071 Uiso calc R 1 1 . .
    C C18 0.4813(2) 0.1976(6) 1.0685(2) 0.0733(17) Uani d . 1 1 . .
    H H18 0.4832 0.2105 1.1058 0.088 Uiso calc R 1 1 . .
    C C33 0.2356(2) 0.6492(7) 0.8152(2) 0.0787(19) Uani d . 1 1 . .
    H H33 0.2195 0.7280 0.8219 0.094 Uiso calc R 1 1 . .
    C C19 0.5237(2) 0.1736(6) 1.0439(3) 0.0759(18) Uani d . 1 1 . .
    H H19 0.5550 0.1700 1.0644 0.091 Uiso calc R 1 1 . .
    C C35 0.23382(19) 0.4310(6) 0.7825(2) 0.0670(16) Uani d . 1 1 . .
    H H35 0.2166 0.3588 0.7664 0.080 Uiso calc R 1 1 . .
    C C20 0.5197(2) 0.1550(6) 0.9892(3) 0.0762(18) Uani d . 1 1 . .
    H H20 0.5481 0.1381 0.9718 0.091 Uiso calc R 1 1 . .
    C C10 0.41050(13) 0.1095(4) 0.78952(15) 0.0283(8) Uani d . 1 1 . .
    C C12 0.41443(14) -0.1281(4) 0.77838(15) 0.0299(9) Uani d . 1 1 . .
    C C9 0.39595(14) 0.2272(4) 0.82185(16) 0.0300(9) Uani d . 1 1 . .
    C C11 0.40432(14) -0.0177(3) 0.80902(16) 0.0285(9) Uani d . 1 1 . .
    H H11 0.3933 -0.0292 0.8430 0.034 Uiso calc R 1 1 . .
    C C4 0.32940(14) 0.8249(4) 0.99897(15) 0.0286(9) Uani d . 1 1 . .
    C C1 0.35306(13) 0.4719(4) 0.95844(15) 0.0265(8) Uani d . 1 1 . .
    C C7 0.29152(15) 0.6799(4) 1.05964(16) 0.0370(10) Uani d . 1 1 . .
    H H7 0.2735 0.6675 1.0893 0.044 Uiso calc R 1 1 . .
    C C16 0.42825(16) 0.1257(4) 0.73977(17) 0.0396(10) Uani d . 1 1 . .
    H H16 0.4328 0.2104 0.7266 0.048 Uiso calc R 1 1 . .
    C C2 0.33449(13) 0.5891(4) 0.98750(15) 0.0250(8) Uani d . 1 1 . .
    C C13 0.40588(14) -0.2644(4) 0.79965(17) 0.0335(9) Uani d . 1 1 . .
    C C8 0.30677(14) 0.5715(4) 1.03103(16) 0.0316(9) Uani d . 1 1 . .
    H H8 0.2983 0.4867 1.0412 0.038 Uiso calc R 1 1 . .
    C C6 0.30321(15) 0.8062(4) 1.04375(16) 0.0346(9) Uani d . 1 1 . .
    H H6 0.2935 0.8788 1.0631 0.041 Uiso calc R 1 1 . .
    C C3 0.34509(13) 0.7163(3) 0.97101(15) 0.0254(8) Uani d . 1 1 . .
    H H3 0.3628 0.7288 0.9411 0.030 Uiso calc R 1 1 . .
    C C14 0.43154(16) -0.1094(4) 0.72835(17) 0.0427(11) Uani d . 1 1 . .
    H H14 0.4379 -0.1824 0.7073 0.051 Uiso calc R 1 1 . .
    C C15 0.43943(18) 0.0167(4) 0.70894(19) 0.0496(12) Uani d . 1 1 . .
    H H15 0.4520 0.0283 0.6757 0.059 Uiso calc R 1 1 . .
    C C5 0.33932(14) 0.9617(4) 0.97830(17) 0.0307(9) Uani d . 1 1 . .
    C C27 0.50228(17) 0.4938(5) 0.8263(2) 0.0554(13) Uani d . 1 1 . .
    H H27 0.4879 0.5093 0.7909 0.067 Uiso calc R 1 1 . .
    C C31 0.49385(18) 0.4702(5) 0.91487(19) 0.0530(13) Uani d . 1 1 . .
    H H31 0.4736 0.4684 0.9431 0.064 Uiso calc R 1 1 . .
    C C30 0.54507(19) 0.4515(6) 0.9272(2) 0.0721(17) Uani d . 1 1 . .
    H H30 0.5588 0.4369 0.9629 0.087 Uiso calc R 1 1 . .
    C C28 0.55390(18) 0.4760(6) 0.8348(2) 0.0663(16) Uani d . 1 1 . .
    H H28 0.5734 0.4785 0.8060 0.080 Uiso calc R 1 1 . .
loop_
    _atom_site_aniso_label
    _atom_site_aniso_U_11
    _atom_site_aniso_U_22
    _atom_site_aniso_U_33
    _atom_site_aniso_U_12
    _atom_site_aniso_U_13
    _atom_site_aniso_U_23
    Co1 0.0451(3) 0.0139(3) 0.0399(3) 0.0011(2) 0.0127(3) -0.0004(2)
    Co2 0.0387(3) 0.0160(3) 0.0339(3) 0.0021(2) 0.0057(2) -0.0004(2)
    O4 0.0606(19) 0.0169(15) 0.0462(18) 0.0034(13) 0.0202(15) 0.0024(12)
    O3 0.0546(18) 0.0159(15) 0.0494(18) -0.0012(13) 0.0154(14) -0.0031(12)
    O6 0.0606(19) 0.0138(15) 0.0427(17) 0.0007(13) 0.0092(14) 0.0001(12)
    O8 0.072(2) 0.0198(15) 0.0373(17) -0.0019(14) 0.0099(15) 0.0027(12)
    O7 0.064(2) 0.0174(15) 0.0489(18) 0.0039(14) 0.0072(15) -0.0051(13)
    O5 0.093(3) 0.0279(17) 0.0487(19) -0.0023(16) 0.0386(18) -0.0011(14)
    O1 0.0536(18) 0.0273(16) 0.0394(17) 0.0028(13) 0.0192(14) -0.0009(12)
    O2 0.0552(18) 0.0103(14) 0.0563(19) -0.0009(12) 0.0202(14) -0.0029(12)
    N2 0.051(2) 0.027(2) 0.037(2) 0.0022(16) 0.0069(16) -0.0002(15)
    N1 0.044(2) 0.030(2) 0.057(2) -0.0025(16) 0.0100(18) -0.0032(17)
    N4 0.044(2) 0.046(2) 0.038(2) 0.0050(18) 0.0057(17) 0.0056(17)
    N3 0.041(2) 0.0278(19) 0.037(2) 0.0022(15) 0.0066(16) 0.0014(14)
    C29 0.039(3) 0.089(5) 0.074(4) 0.000(3) 0.002(3) 0.019(3)
    C22 0.056(3) 0.031(2) 0.041(2) 0.000(2) 0.015(2) -0.0032(19)
    C23 0.048(3) 0.051(3) 0.049(3) 0.004(2) 0.014(2) 0.001(2)
    C25 0.070(3) 0.049(3) 0.044(3) -0.002(3) 0.005(2) -0.010(2)
    C26 0.064(3) 0.037(3) 0.045(3) 0.003(2) 0.008(2) -0.006(2)
    C36 0.049(3) 0.050(3) 0.059(3) -0.006(2) 0.005(2) 0.017(2)
    C24 0.048(3) 0.059(4) 0.052(3) -0.006(2) -0.002(2) 0.008(2)
    C32 0.056(3) 0.071(4) 0.053(3) 0.020(3) -0.006(2) -0.015(3)
    C34 0.043(3) 0.116(6) 0.054(3) 0.011(3) 0.002(3) 0.003(3)
    C17 0.049(3) 0.069(4) 0.068(4) -0.010(3) 0.007(3) -0.017(3)
    C21 0.053(3) 0.053(3) 0.073(4) 0.003(3) 0.017(3) 0.002(3)
    C18 0.069(4) 0.080(5) 0.068(4) -0.007(3) -0.007(3) -0.016(3)
    C33 0.065(4) 0.112(6) 0.058(4) 0.037(4) 0.002(3) -0.015(3)
    C19 0.054(3) 0.067(4) 0.102(5) -0.014(3) -0.013(3) -0.003(4)
    C35 0.049(3) 0.080(4) 0.071(4) -0.021(3) 0.000(3) 0.015(3)
    C20 0.045(3) 0.077(5) 0.108(5) 0.004(3) 0.017(3) 0.002(4)
    C10 0.030(2) 0.019(2) 0.037(2) 0.0010(16) 0.0054(17) -0.0022(16)
    C12 0.035(2) 0.020(2) 0.035(2) 0.0008(17) 0.0040(17) -0.0029(16)
    C9 0.030(2) 0.021(2) 0.038(2) -0.0015(16) 0.0028(17) -0.0032(17)
    C11 0.036(2) 0.018(2) 0.033(2) 0.0034(16) 0.0089(17) 0.0002(16)
    C4 0.032(2) 0.016(2) 0.038(2) 0.0018(16) 0.0020(17) 0.0015(16)
    C1 0.030(2) 0.015(2) 0.033(2) -0.0012(15) -0.0026(17) -0.0017(15)
    C7 0.047(2) 0.028(2) 0.039(2) -0.0022(19) 0.0186(19) 0.0029(18)
    C16 0.053(3) 0.021(2) 0.048(3) -0.0043(19) 0.015(2) 0.0039(18)
    C2 0.0246(18) 0.0172(19) 0.032(2) 0.0039(15) 0.0003(15) 0.0012(15)
    C13 0.036(2) 0.020(2) 0.045(3) 0.0055(17) 0.0048(18) 0.0055(18)
    C8 0.038(2) 0.017(2) 0.041(2) 0.0020(17) 0.0071(18) 0.0079(16)
    C6 0.045(2) 0.025(2) 0.035(2) 0.0054(18) 0.0122(18) -0.0048(17)
    C3 0.0260(19) 0.0180(19) 0.032(2) -0.0002(15) 0.0046(16) -0.0012(15)
    C14 0.056(3) 0.031(3) 0.044(3) -0.002(2) 0.016(2) -0.0073(19)
    C15 0.074(3) 0.032(3) 0.048(3) -0.005(2) 0.032(2) -0.005(2)
    C5 0.033(2) 0.014(2) 0.046(2) 0.0025(16) 0.0031(18) -0.0012(16)
    C27 0.048(3) 0.078(4) 0.041(3) 0.005(3) 0.007(2) 0.004(2)
    C31 0.049(3) 0.067(4) 0.043(3) 0.002(2) 0.006(2) 0.006(2)
    C30 0.054(3) 0.103(5) 0.054(3) -0.002(3) -0.015(3) 0.018(3)
    C28 0.047(3) 0.085(4) 0.069(4) 0.001(3) 0.018(3) 0.013(3)
_geom_special_details
;
All e.s.d.'s (except the e.s.d. in the dihedral angle between two l.s. planes)
are estimated using the full covariance matrix. The cell e.s.d.'s are taken
into account individually in the estimation of e.s.d.'s in distances, angles
and torsion angles; correlations between e.s.d.'s in cell parameters are only
used when they are defined by crystal symmetry. An approximate (isotropic)
treatment of cell e.s.d.'s is used for estimating e.s.d.'s involving l.s.
planes.
;
loop_
    _geom_bond_atom_site_label_1
    _geom_bond_atom_site_label_2
    _geom_bond_site_symmetry_2
    _geom_bond_distance
    _geom_bond_publ_flag
    Co1 O5 . 2.028(3) ?
    Co1 O2 . 2.029(3) ?
    Co1 O4 1_545 2.127(3) ?
    Co1 N1 . 2.161(4) ?
    Co1 N2 . 2.175(3) ?
    Co1 O3 1_545 2.225(3) ?
    Co2 O1 . 2.019(3) ?
    Co2 O6 . 2.062(3) ?
    Co2 O8 1_565 2.132(3) ?
    Co2 N3 . 2.145(3) ?
    Co2 N4 . 2.163(4) ?
    Co2 O7 1_565 2.302(3) ?
    O4 C5 . 1.260(5) ?
    O4 Co1 1_565 2.127(3) ?
    O3 C5 . 1.256(4) ?
    O3 Co1 1_565 2.225(3) ?
    O6 C9 . 1.259(4) ?
    O8 C13 . 1.261(5) ?
    O8 Co2 1_545 2.132(3) ?
    O7 C13 . 1.260(5) ?
    O7 Co2 1_545 2.302(3) ?
    O5 C9 . 1.227(5) ?
    O1 C1 . 1.253(4) ?
    O2 C1 . 1.252(4) ?
    N2 C26 . 1.331(5) ?
    N2 C22 . 1.345(5) ?
    N1 C17 . 1.332(6) ?
    N1 C21 . 1.336(6) ?
    N4 C32 . 1.324(6) ?
    N4 C36 . 1.340(6) ?
    N3 C27 . 1.319(5) ?
    N3 C31 . 1.323(5) ?
    C29 C28 . 1.352(7) ?
    C29 C30 . 1.368(7) ?
    C29 H29 . 0.9300 ?
    C22 C23 . 1.375(6) ?
    C22 H22 . 0.9300 ?
    C23 C24 . 1.367(6) ?
    C23 H23 . 0.9300 ?
    C25 C24 . 1.376(6) ?
    C25 C26 . 1.382(6) ?
    C25 H25 . 0.9300 ?
    C26 H26 . 0.9300 ?
    C36 C35 . 1.371(6) ?
    C36 H36 . 0.9300 ?
    C24 H24 . 0.9300 ?
    C32 C33 . 1.382(7) ?
    C32 H32 . 0.9300 ?
    C34 C33 . 1.358(8) ?
    C34 C35 . 1.366(8) ?
    C34 H34 . 0.9300 ?
    C17 C18 . 1.371(7) ?
    C17 H17 . 0.9300 ?
    C21 C20 . 1.394(7) ?
    C21 H21 . 0.9300 ?
    C18 C19 . 1.366(8) ?
    C18 H18 . 0.9300 ?
    C33 H33 . 0.9300 ?
    C19 C20 . 1.360(8) ?
    C19 H19 . 0.9300 ?
    C35 H35 . 0.9300 ?
    C20 H20 . 0.9300 ?
    C10 C16 . 1.378(5) ?
    C10 C11 . 1.391(5) ?
    C10 C9 . 1.511(5) ?
    C12 C14 . 1.381(5) ?
    C12 C11 . 1.394(5) ?
    C12 C13 . 1.503(5) ?
    C11 H11 . 0.9300 ?
    C4 C3 . 1.389(5) ?
    C4 C6 . 1.389(5) ?
    C4 C5 . 1.510(5) ?
    C1 C2 . 1.500(5) ?
    C7 C6 . 1.384(5) ?
    C7 C8 . 1.391(5) ?
    C7 H7 . 0.9300 ?
    C16 C15 . 1.393(6) ?
    C16 H16 . 0.9300 ?
    C2 C8 . 1.386(5) ?
    C2 C3 . 1.390(5) ?
    C8 H8 . 0.9300 ?
    C6 H6 . 0.9300 ?
    C3 H3 . 0.9300 ?
    C14 C15 . 1.389(6) ?
    C14 H14 . 0.9300 ?
    C15 H15 . 0.9300 ?
    C5 Co1 1_565 2.501(4) ?
    C27 C28 . 1.384(6) ?
    C27 H27 . 0.9300 ?
    C31 C30 . 1.382(6) ?
    C31 H31 . 0.9300 ?
    C30 H30 . 0.9300 ?
    C28 H28 . 0.9300 ?
loop_
    _geom_angle_atom_site_label_1
    _geom_angle_atom_site_label_2
    _geom_angle_atom_site_label_3
    _geom_angle_site_symmetry_1
    _geom_angle_site_symmetry_3
    _geom_angle
    _geom_angle_publ_flag
    O5 Co1 O2 . . 111.67(12) ?
    O5 Co1 O4 . 1_545 92.66(11) ?
    O2 Co1 O4 . 1_545 155.61(11) ?
    O5 Co1 N1 . . 91.25(14) ?
    O2 Co1 N1 . . 90.28(13) ?
    O4 Co1 N1 1_545 . 91.02(12) ?
    O5 Co1 N2 . . 91.79(13) ?
    O2 Co1 N2 . . 88.19(12) ?
    O4 Co1 N2 1_545 . 89.29(12) ?
    N1 Co1 N2 . . 176.93(13) ?
    O5 Co1 O3 . 1_545 152.97(11) ?
    O2 Co1 O3 . 1_545 95.36(10) ?
    O4 Co1 O3 1_545 1_545 60.33(10) ?
    N1 Co1 O3 . 1_545 88.73(12) ?
    N2 Co1 O3 . 1_545 88.77(11) ?
    O1 Co2 O6 . . 116.27(11) ?
    O1 Co2 O8 . 1_565 93.21(11) ?
    O6 Co2 O8 . 1_565 150.27(11) ?
    O1 Co2 N3 . . 89.92(12) ?
    O6 Co2 N3 . . 85.98(12) ?
    O8 Co2 N3 1_565 . 90.61(12) ?
    O1 Co2 N4 . . 90.19(12) ?
    O6 Co2 N4 . . 92.22(13) ?
    O8 Co2 N4 1_565 . 91.34(13) ?
    N3 Co2 N4 . . 178.04(14) ?
    O1 Co2 O7 . 1_565 152.23(10) ?
    O6 Co2 O7 . 1_565 91.47(10) ?
    O8 Co2 O7 1_565 1_565 59.03(10) ?
    N3 Co2 O7 . 1_565 90.91(12) ?
    N4 Co2 O7 . 1_565 89.92(12) ?
    C5 O4 Co1 . 1_565 91.5(2) ?
    C5 O3 Co1 . 1_565 87.2(2) ?
    C9 O6 Co2 . . 122.1(3) ?
    C13 O8 Co2 . 1_545 94.0(2) ?
    C13 O7 Co2 . 1_545 86.3(2) ?
    C9 O5 Co1 . . 173.3(3) ?
    C1 O1 Co2 . . 151.5(3) ?
    C1 O2 Co1 . . 126.9(3) ?
    C26 N2 C22 . . 116.5(4) ?
    C26 N2 Co1 . . 120.9(3) ?
    C22 N2 Co1 . . 122.7(3) ?
    C17 N1 C21 . . 116.0(4) ?
    C17 N1 Co1 . . 119.8(3) ?
    C21 N1 Co1 . . 124.2(3) ?
    C32 N4 C36 . . 115.9(4) ?
    C32 N4 Co2 . . 121.6(3) ?
    C36 N4 Co2 . . 122.5(3) ?
    C27 N3 C31 . . 116.2(4) ?
    C27 N3 Co2 . . 119.0(3) ?
    C31 N3 Co2 . . 124.8(3) ?
    C28 C29 C30 . . 118.7(5) ?
    C28 C29 H29 . . 120.7 ?
    C30 C29 H29 . . 120.7 ?
    N2 C22 C23 . . 123.5(4) ?
    N2 C22 H22 . . 118.2 ?
    C23 C22 H22 . . 118.2 ?
    C24 C23 C22 . . 119.0(4) ?
    C24 C23 H23 . . 120.5 ?
    C22 C23 H23 . . 120.5 ?
    C24 C25 C26 . . 118.8(4) ?
    C24 C25 H25 . . 120.6 ?
    C26 C25 H25 . . 120.6 ?
    N2 C26 C25 . . 123.5(4) ?
    N2 C26 H26 . . 118.2 ?
    C25 C26 H26 . . 118.2 ?
    N4 C36 C35 . . 124.3(5) ?
    N4 C36 H36 . . 117.8 ?
    C35 C36 H36 . . 117.8 ?
    C23 C24 C25 . . 118.6(5) ?
    C23 C24 H24 . . 120.7 ?
    C25 C24 H24 . . 120.7 ?
    N4 C32 C33 . . 123.7(5) ?
    N4 C32 H32 . . 118.2 ?
    C33 C32 H32 . . 118.2 ?
    C33 C34 C35 . . 119.2(5) ?
    C33 C34 H34 . . 120.4 ?
    C35 C34 H34 . . 120.4 ?
    N1 C17 C18 . . 124.8(5) ?
    N1 C17 H17 . . 117.6 ?
    C18 C17 H17 . . 117.6 ?
    N1 C21 C20 . . 123.1(5) ?
    N1 C21 H21 . . 118.5 ?
    C20 C21 H21 . . 118.5 ?
    C19 C18 C17 . . 118.1(6) ?
    C19 C18 H18 . . 120.9 ?
    C17 C18 H18 . . 120.9 ?
    C34 C33 C32 . . 118.8(6) ?
    C34 C33 H33 . . 120.6 ?
    C32 C33 H33 . . 120.6 ?
    C20 C19 C18 . . 119.4(5) ?
    C20 C19 H19 . . 120.3 ?
    C18 C19 H19 . . 120.3 ?
    C34 C35 C36 . . 118.0(6) ?
    C34 C35 H35 . . 121.0 ?
    C36 C35 H35 . . 121.0 ?
    C19 C20 C21 . . 118.6(5) ?
    C19 C20 H20 . . 120.7 ?
    C21 C20 H20 . . 120.7 ?
    C16 C10 C11 . . 119.1(3) ?
    C16 C10 C9 . . 120.9(3) ?
    C11 C10 C9 . . 119.9(3) ?
    C14 C12 C11 . . 118.9(4) ?
    C14 C12 C13 . . 121.2(4) ?
    C11 C12 C13 . . 119.9(3) ?
    O5 C9 O6 . . 124.3(4) ?
    O5 C9 C10 . . 118.3(3) ?
    O6 C9 C10 . . 117.4(3) ?
    C10 C11 C12 . . 121.0(4) ?
    C10 C11 H11 . . 119.5 ?
    C12 C11 H11 . . 119.5 ?
    C3 C4 C6 . . 119.8(3) ?
    C3 C4 C5 . . 118.9(3) ?
    C6 C4 C5 . . 121.3(3) ?
    O2 C1 O1 . . 124.2(3) ?
    O2 C1 C2 . . 117.3(3) ?
    O1 C1 C2 . . 118.4(3) ?
    C6 C7 C8 . . 119.7(4) ?
    C6 C7 H7 . . 120.1 ?
    C8 C7 H7 . . 120.1 ?
    C10 C16 C15 . . 120.8(4) ?
    C10 C16 H16 . . 119.6 ?
    C15 C16 H16 . . 119.6 ?
    C8 C2 C3 . . 119.4(3) ?
    C8 C2 C1 . . 120.4(3) ?
    C3 C2 C1 . . 120.2(3) ?
    O7 C13 O8 . . 120.6(4) ?
    O7 C13 C12 . . 120.2(4) ?
    O8 C13 C12 . . 119.2(4) ?
    C2 C8 C7 . . 120.5(3) ?
    C2 C8 H8 . . 119.8 ?
    C7 C8 H8 . . 119.8 ?
    C7 C6 C4 . . 120.2(4) ?
    C7 C6 H6 . . 119.9 ?
    C4 C6 H6 . . 119.9 ?
    C4 C3 C2 . . 120.3(3) ?
    C4 C3 H3 . . 119.9 ?
    C2 C3 H3 . . 119.9 ?
    C12 C14 C15 . . 121.0(4) ?
    C12 C14 H14 . . 119.5 ?
    C15 C14 H14 . . 119.5 ?
    C14 C15 C16 . . 119.2(4) ?
    C14 C15 H15 . . 120.4 ?
    C16 C15 H15 . . 120.4 ?
    O3 C5 O4 . . 120.9(4) ?
    O3 C5 C4 . . 119.8(4) ?
    O4 C5 C4 . . 119.2(3) ?
    N3 C27 C28 . . 124.5(5) ?
    N3 C27 H27 . . 117.7 ?
    C28 C27 H27 . . 117.7 ?
    N3 C31 C30 . . 123.4(4) ?
    N3 C31 H31 . . 118.3 ?
    C30 C31 H31 . . 118.3 ?
    C29 C30 C31 . . 119.0(5) ?
    C29 C30 H30 . . 120.5 ?
    C31 C30 H30 . . 120.5 ?
    C29 C28 C27 . . 118.3(5) ?
    C29 C28 H28 . . 120.9 ?
    C27 C28 H28 . . 120.9 ?
loop_
    _geom_torsion_atom_site_label_1
    _geom_torsion_atom_site_label_2
    _geom_torsion_atom_site_label_3
    _geom_torsion_atom_site_label_4
    _geom_torsion_site_symmetry_1
    _geom_torsion_site_symmetry_2
    _geom_torsion_site_symmetry_3
    _geom_torsion_site_symmetry_4
    _geom_torsion
    _geom_torsion_publ_flag
    O1 Co2 O6 C9 . . . . -4.0(3) ?
    O8 Co2 O6 C9 1_565 . . . 168.1(3) ?
    N3 Co2 O6 C9 . . . . 83.9(3) ?
    N4 Co2 O6 C9 . . . . -95.3(3) ?
    O7 Co2 O6 C9 1_565 . . . 174.7(3) ?
    O6 Co2 O1 C1 . . . . -80.0(5) ?
    O8 Co2 O1 C1 1_565 . . . 103.9(5) ?
    N3 Co2 O1 C1 . . . . -165.5(5) ?
    N4 Co2 O1 C1 . . . . 12.5(5) ?
    O7 Co2 O1 C1 1_565 . . . 102.7(5) ?
    O5 Co1 O2 C1 . . . . -10.1(4) ?
    O4 Co1 O2 C1 1_545 . . . 174.5(3) ?
    N1 Co1 O2 C1 . . . . 81.4(3) ?
    N2 Co1 O2 C1 . . . . -101.3(3) ?
    O3 Co1 O2 C1 1_545 . . . 170.2(3) ?
    O5 Co1 N2 C26 . . . . 52.8(3) ?
    O2 Co1 N2 C26 . . . . 164.4(3) ?
    O4 Co1 N2 C26 1_545 . . . -39.8(3) ?
    O3 Co1 N2 C26 1_545 . . . -100.2(3) ?
    O5 Co1 N2 C22 . . . . -129.2(3) ?
    O2 Co1 N2 C22 . . . . -17.6(3) ?
    O4 Co1 N2 C22 1_545 . . . 138.2(3) ?
    O3 Co1 N2 C22 1_545 . . . 77.8(3) ?
    O5 Co1 N1 C17 . . . . 164.0(4) ?
    O2 Co1 N1 C17 . . . . 52.3(4) ?
    O4 Co1 N1 C17 1_545 . . . -103.4(4) ?
    O3 Co1 N1 C17 1_545 . . . -43.1(4) ?
    O5 Co1 N1 C21 . . . . -18.8(4) ?
    O2 Co1 N1 C21 . . . . -130.4(4) ?
    O4 Co1 N1 C21 1_545 . . . 73.9(4) ?
    O3 Co1 N1 C21 1_545 . . . 134.2(4) ?
    O1 Co2 N4 C32 . . . . 76.4(4) ?
    O6 Co2 N4 C32 . . . . -167.3(4) ?
    O8 Co2 N4 C32 1_565 . . . -16.8(4) ?
    O7 Co2 N4 C32 1_565 . . . -75.9(4) ?
    O1 Co2 N4 C36 . . . . -103.6(3) ?
    O6 Co2 N4 C36 . . . . 12.7(3) ?
    O8 Co2 N4 C36 1_565 . . . 163.2(3) ?
    O7 Co2 N4 C36 1_565 . . . 104.2(3) ?
    O1 Co2 N3 C27 . . . . 179.2(3) ?
    O6 Co2 N3 C27 . . . . 62.8(3) ?
    O8 Co2 N3 C27 1_565 . . . -87.6(3) ?
    O7 Co2 N3 C27 1_565 . . . -28.6(3) ?
    O1 Co2 N3 C31 . . . . 1.1(4) ?
    O6 Co2 N3 C31 . . . . -115.3(4) ?
    O8 Co2 N3 C31 1_565 . . . 94.3(4) ?
    O7 Co2 N3 C31 1_565 . . . 153.3(4) ?
    C26 N2 C22 C23 . . . . -1.2(6) ?
    Co1 N2 C22 C23 . . . . -179.3(3) ?
    N2 C22 C23 C24 . . . . 0.7(7) ?
    C22 N2 C26 C25 . . . . 0.6(6) ?
    Co1 N2 C26 C25 . . . . 178.7(3) ?
    C24 C25 C26 N2 . . . . 0.5(7) ?
    C32 N4 C36 C35 . . . . 0.7(7) ?
    Co2 N4 C36 C35 . . . . -179.3(4) ?
    C22 C23 C24 C25 . . . . 0.5(7) ?
    C26 C25 C24 C23 . . . . -1.0(7) ?
    C36 N4 C32 C33 . . . . -0.2(7) ?
    Co2 N4 C32 C33 . . . . 179.8(4) ?
    C21 N1 C17 C18 . . . . -0.9(8) ?
    Co1 N1 C17 C18 . . . . 176.6(4) ?
    C17 N1 C21 C20 . . . . 1.1(7) ?
    Co1 N1 C21 C20 . . . . -176.3(4) ?
    N1 C17 C18 C19 . . . . 0.4(9) ?
    C35 C34 C33 C32 . . . . 0.1(9) ?
    N4 C32 C33 C34 . . . . -0.2(9) ?
    C17 C18 C19 C20 . . . . -0.1(9) ?
    C33 C34 C35 C36 . . . . 0.3(8) ?
    N4 C36 C35 C34 . . . . -0.8(8) ?
    C18 C19 C20 C21 . . . . 0.2(9) ?
    N1 C21 C20 C19 . . . . -0.8(9) ?
    Co2 O6 C9 O5 . . . . 12.9(6) ?
    Co2 O6 C9 C10 . . . . -167.4(2) ?
    C16 C10 C9 O5 . . . . -175.1(4) ?
    C11 C10 C9 O5 . . . . 7.2(6) ?
    C16 C10 C9 O6 . . . . 5.2(6) ?
    C11 C10 C9 O6 . . . . -172.5(3) ?
    C16 C10 C11 C12 . . . . -1.8(6) ?
    C9 C10 C11 C12 . . . . 175.9(3) ?
    C14 C12 C11 C10 . . . . 1.0(6) ?
    C13 C12 C11 C10 . . . . -178.1(3) ?
    Co1 O2 C1 O1 . . . . -6.7(6) ?
    Co1 O2 C1 C2 . . . . 175.5(2) ?
    Co2 O1 C1 O2 . . . . 84.0(6) ?
    Co2 O1 C1 C2 . . . . -98.2(5) ?
    C11 C10 C16 C15 . . . . 0.7(6) ?
    C9 C10 C16 C15 . . . . -177.0(4) ?
    O2 C1 C2 C8 . . . . 3.3(5) ?
    O1 C1 C2 C8 . . . . -174.7(4) ?
    O2 C1 C2 C3 . . . . -176.9(3) ?
    O1 C1 C2 C3 . . . . 5.2(5) ?
    Co2 O7 C13 O8 1_545 . . . -0.4(4) ?
    Co2 O7 C13 C12 1_545 . . . 178.8(3) ?
    Co2 O8 C13 O7 1_545 . . . 0.4(4) ?
    Co2 O8 C13 C12 1_545 . . . -178.8(3) ?
    C14 C12 C13 O7 . . . . -11.9(6) ?
    C11 C12 C13 O7 . . . . 167.1(4) ?
    C14 C12 C13 O8 . . . . 167.3(4) ?
    C11 C12 C13 O8 . . . . -13.6(6) ?
    C3 C2 C8 C7 . . . . -2.9(6) ?
    C1 C2 C8 C7 . . . . 177.0(4) ?
    C6 C7 C8 C2 . . . . 1.4(6) ?
    C8 C7 C6 C4 . . . . 0.9(6) ?
    C3 C4 C6 C7 . . . . -1.8(6) ?
    C5 C4 C6 C7 . . . . 175.5(4) ?
    C6 C4 C3 C2 . . . . 0.3(6) ?
    C5 C4 C3 C2 . . . . -177.0(3) ?
    C8 C2 C3 C4 . . . . 2.0(5) ?
    C1 C2 C3 C4 . . . . -177.8(3) ?
    C11 C12 C14 C15 . . . . 1.0(6) ?
    C13 C12 C14 C15 . . . . -179.9(4) ?
    C12 C14 C15 C16 . . . . -2.2(7) ?
    C10 C16 C15 C14 . . . . 1.3(7) ?
    Co1 O3 C5 O4 1_565 . . . -0.1(4) ?
    Co1 O3 C5 C4 1_565 . . . -178.6(3) ?
    Co1 O4 C5 O3 1_565 . . . 0.1(4) ?
    Co1 O4 C5 C4 1_565 . . . 178.6(3) ?
    C3 C4 C5 O3 . . . . -173.6(3) ?
    C6 C4 C5 O3 . . . . 9.1(6) ?
    C3 C4 C5 O4 . . . . 7.9(6) ?
    C6 C4 C5 O4 . . . . -169.4(4) ?
    C31 N3 C27 C28 . . . . 0.9(7) ?
    Co2 N3 C27 C28 . . . . -177.3(4) ?
    C27 N3 C31 C30 . . . . -0.8(7) ?
    Co2 N3 C31 C30 . . . . 177.3(4) ?
    C28 C29 C30 C31 . . . . -0.1(9) ?
    N3 C31 C30 C29 . . . . 0.5(9) ?
    C30 C29 C28 C27 . . . . 0.2(9) ?
    N3 C27 C28 C29 . . . . -0.7(9) ?
loop_
    _geom_hbond_atom_site_label_D
    _geom_hbond_atom_site_label_H
    _geom_hbond_atom_site_label_A
    _geom_hbond_site_symmetry_A
    _geom_hbond_distance_DH
    _geom_hbond_distance_HA
    _geom_hbond_distance_DA
    _geom_hbond_angle_DHA
    C3 H3 O8 1_565 0.93 2.58 3.494(5) 167
    C11 H11 O4 1_545 0.93 2.54 3.461(5) 171
    C19 H19 O8 5_657 0.93 2.60 3.348(7) 138
    C23 H23 O3 7_567 0.93 2.53 3.213(5) 130
    C28 H28 O7 2_666 0.93 2.55 3.313(6) 139
_iucr_refine_instructions_details
;
TITL 1 in C2/c
CELL 0.71073  26.7189  10.1226  24.7622  90.000  96.421  90.000
ZERR   8   0.0018   0.0007   0.0017   0.000   0.001   0.000
LATT 7
SYMM -X, Y, 0.5-Z
SFAC C  H  N  O  Co
UNIT 288  224  32  64  16
OMIT -3 50.1
L.S. 60
ACTA
BOND $h
FMAP 2
PLAN 2
size 0.30 0.25 0.18
conf
htab
WGHT   0.076630   0.022380
FVAR 0.073940
TEMP 0
Co1    5   0.355274   0.183828   0.939423  11.000000   0.045110 =
           0.013890   0.039900  -0.000390   0.012700   0.001110
Co2    5   0.392488   0.511729   0.843168  11.000000   0.038740 =
           0.016000   0.033920  -0.000390   0.005700   0.002130
O4     4   0.356358   0.974265   0.933140  11.000000   0.060620 =
           0.016880   0.046210   0.002390   0.020230   0.003380
O3     4   0.329575   1.061085   1.005599  11.000000   0.054550 =
           0.015880   0.049410  -0.003080   0.015380  -0.001210
O6     4   0.397124   0.339120   0.799824  11.000000   0.060630 =
           0.013840   0.042700   0.000050   0.009230   0.000650
O8     4   0.399114  -0.278730   0.848873  11.000000   0.072360 =
           0.019820   0.037330   0.002750   0.009930  -0.001860
O7     4   0.406073  -0.362945   0.768628  11.000000   0.063820 =
           0.017390   0.048900  -0.005100   0.007240   0.003850
O5     4   0.383651   0.207955   0.867453  11.000000   0.093090 =
           0.027930   0.048680  -0.001140   0.038630  -0.002260
O1     4   0.381189   0.491731   0.922002  11.000000   0.053650 =
           0.027260   0.039370  -0.000930   0.019180   0.002840
O2     4   0.340452   0.359848   0.973510  11.000000   0.055220 =
           0.010320   0.056280  -0.002930   0.020210  -0.000940
N2     3   0.278373   0.183972   0.899846  11.000000   0.051140 =
           0.027150   0.036560  -0.000210   0.006890   0.002220
N1     3   0.430060   0.183974   0.982891  11.000000   0.044420 =
           0.030310   0.057200  -0.003250   0.010000  -0.002470
N4     3   0.312066   0.525987   0.820743  11.000000   0.044120 =
           0.045690   0.038150   0.005570   0.005660   0.005030
N3     3   0.472063   0.490446   0.864900  11.000000   0.041280 =
           0.027780   0.036920   0.001400   0.006600   0.002230
C29    1   0.575321   0.454764   0.886183  11.000000   0.038720 =
           0.089200   0.073800   0.019190   0.001890  -0.000330
AFIX 43
H29    2   0.609922   0.442661   0.893453  11.000000  -1.200000
AFIX 0
C22    1   0.242127   0.261565   0.916324  11.000000   0.056100 =
           0.031180   0.040500  -0.003200   0.014810   0.000090
AFIX 43
H22    2   0.250615   0.317918   0.945580  11.000000  -1.200000
AFIX 0
C23    1   0.193207   0.262010   0.892229  11.000000   0.048100 =
           0.051090   0.048690   0.000530   0.013640   0.003540
AFIX 43
H23    2   0.169485   0.318093   0.904792  11.000000  -1.200000
AFIX 0
C25    1   0.216086   0.096719   0.832472  11.000000   0.070220 =
           0.048560   0.044080  -0.010130   0.004590  -0.002150
AFIX 43
H25    2   0.208049   0.038053   0.803913  11.000000  -1.200000
AFIX 0
C26    1   0.264550   0.102981   0.858526  11.000000   0.064050 =
           0.037190   0.045070  -0.006380   0.008040   0.003360
AFIX 43
H26    2   0.288800   0.047629   0.846538  11.000000  -1.200000
AFIX 0
C36    1   0.284708   0.425626   0.797856  11.000000   0.048550 =
           0.049990   0.058620   0.016730   0.005170  -0.006390
AFIX 43
H36    2   0.301336   0.347106   0.791966  11.000000  -1.200000
AFIX 0
C24    1   0.179943   0.178811   0.849534  11.000000   0.048310 =
           0.059400   0.051520   0.007690  -0.001500  -0.005770
AFIX 43
H24    2   0.147156   0.177724   0.832371  11.000000  -1.200000
AFIX 0
C32    1   0.286860   0.635361   0.828978  11.000000   0.055690 =
           0.070790   0.052990  -0.014870  -0.006210   0.020250
AFIX 43
H32    2   0.304659   0.706919   0.844931  11.000000  -1.200000
AFIX 0
C34    1   0.209117   0.545600   0.791740  11.000000   0.043140 =
           0.115800   0.053540   0.003240   0.001890   0.011390
AFIX 43
H34    2   0.174575   0.552608   0.782049  11.000000  -1.200000
AFIX 0
C17    1   0.436018   0.202132   1.036520  11.000000   0.048650 =
           0.068920   0.067810  -0.016810   0.006520  -0.010000
AFIX 43
H17    2   0.407360   0.219109   1.053508  11.000000  -1.200000
AFIX 0
C21    1   0.472109   0.161604   0.959779  11.000000   0.052660 =
           0.053300   0.073010   0.002220   0.016710   0.002510
AFIX 43
H21    2   0.469525   0.149917   0.922318  11.000000  -1.200000
AFIX 0
C18    1   0.481323   0.197606   1.068473  11.000000   0.068890 =
           0.079540   0.068180  -0.016350  -0.006770  -0.006670
AFIX 43
H18    2   0.483150   0.210541   1.105825  11.000000  -1.200000
AFIX 0
C33    1   0.235578   0.649150   0.815193  11.000000   0.065300 =
           0.112080   0.057590  -0.015120   0.002490   0.037100
AFIX 43
H33    2   0.219464   0.727959   0.821859  11.000000  -1.200000
AFIX 0
C19    1   0.523693   0.173572   1.043913  11.000000   0.054080 =
           0.066570   0.102090  -0.003140  -0.012550  -0.014470
AFIX 43
H19    2   0.555023   0.169959   1.064423  11.000000  -1.200000
AFIX 0
C35    1   0.233820   0.430988   0.782541  11.000000   0.048700 =
           0.080200   0.070650   0.015130   0.000390  -0.020770
AFIX 43
H35    2   0.216626   0.358754   0.766370  11.000000  -1.200000
AFIX 0
C20    1   0.519689   0.154958   0.989197  11.000000   0.044970 =
           0.077380   0.108090   0.002090   0.017320   0.004070
AFIX 43
H20    2   0.548103   0.138146   0.971766  11.000000  -1.200000
AFIX 0
C10    1   0.410498   0.109452   0.789517  11.000000   0.029530 =
           0.019070   0.036700  -0.002250   0.005360   0.000980
C12    1   0.414427  -0.128066   0.778380  11.000000   0.034940 =
           0.019990   0.034760  -0.002890   0.003970   0.000830
C9     1   0.395951   0.227235   0.821845  11.000000   0.030350 =
           0.021140   0.038330  -0.003220   0.002820  -0.001530
C11    1   0.404320  -0.017690   0.809016  11.000000   0.035640 =
           0.017810   0.033300   0.000150   0.008930   0.003400
AFIX 43
H11    2   0.393276  -0.029228   0.843012  11.000000  -1.200000
AFIX 0
C4     1   0.329399   0.824886   0.998971  11.000000   0.031710 =
           0.015870   0.037760   0.001540   0.002020   0.001780
C1     1   0.353055   0.471903   0.958436  11.000000   0.029590 =
           0.015490   0.032890  -0.001720  -0.002630  -0.001240
C7     1   0.291516   0.679889   1.059639  11.000000   0.047080 =
           0.027810   0.039350   0.002930   0.018650  -0.002150
AFIX 43
H7     2   0.273546   0.667484   1.089307  11.000000  -1.200000
AFIX 0
C16    1   0.428246   0.125714   0.739775  11.000000   0.052530 =
           0.020580   0.047960   0.003940   0.015430  -0.004310
AFIX 43
H16    2   0.432806   0.210436   0.726645  11.000000  -1.200000
AFIX 0
C2     1   0.334487   0.589062   0.987498  11.000000   0.024560 =
           0.017180   0.032480   0.001250   0.000300   0.003910
C13    1   0.405880  -0.264373   0.799647  11.000000   0.035910 =
           0.020130   0.044590   0.005470   0.004770   0.005480
C8     1   0.306766   0.571522   1.031027  11.000000   0.037850 =
           0.016870   0.040840   0.007870   0.007140   0.002040
AFIX 43
H8     2   0.298294   0.486680   1.041191  11.000000  -1.200000
AFIX 0
C6     1   0.303206   0.806205   1.043750  11.000000   0.045370 =
           0.025020   0.035020  -0.004760   0.012210   0.005390
AFIX 43
H6     2   0.293496   0.878792   1.063113  11.000000  -1.200000
AFIX 0
C3     1   0.345090   0.716299   0.971010  11.000000   0.025960 =
           0.018040   0.032440  -0.001210   0.004580  -0.000240
AFIX 43
H3     2   0.362769   0.728767   0.941125  11.000000  -1.200000
AFIX 0
C14    1   0.431541  -0.109412   0.728351  11.000000   0.055750 =
           0.030960   0.043810  -0.007290   0.016410  -0.001860
AFIX 43
H14    2   0.437877  -0.182402   0.707342  11.000000  -1.200000
AFIX 0
C15    1   0.439433   0.016715   0.708935  11.000000   0.074250 =
           0.032070   0.048190  -0.004710   0.032280  -0.004910
AFIX 43
H15    2   0.452038   0.028288   0.675736  11.000000  -1.200000
AFIX 0
C5     1   0.339321   0.961666   0.978298  11.000000   0.032760 =
           0.013620   0.045580  -0.001250   0.003150   0.002540
C27    1   0.502278   0.493826   0.826291  11.000000   0.047520 =
           0.077900   0.041300   0.003650   0.006920   0.005300
AFIX 43
H27    2   0.487894   0.509278   0.790899  11.000000  -1.200000
AFIX 0
C31    1   0.493847   0.470170   0.914871  11.000000   0.048500 =
           0.067490   0.043340   0.005850   0.006140   0.001540
AFIX 43
H31    2   0.473646   0.468414   0.943107  11.000000  -1.200000
AFIX 0
C30    1   0.545072   0.451475   0.927245  11.000000   0.054430 =
           0.103220   0.053970   0.018130  -0.014930  -0.002300
AFIX 43
H30    2   0.558780   0.436878   0.962941  11.000000  -1.200000
AFIX 0
C28    1   0.553897   0.475968   0.834811  11.000000   0.047260 =
           0.085100   0.069120   0.012560   0.017880   0.001240
AFIX 43
H28    2   0.573362   0.478480   0.805953  11.000000  -1.200000
AFIX
HKLF 4
END
HKLF 4
REM  1 in C2/c
REM R1=  0.0592 for   4733 Fo > 4sig(Fo)  and  0.0766 for all   5862 data
REM    451 parameters refined using      0 restraints
END
;
data_global
_journal_date_recd_electronic     2012-03-31
_journal_date_accepted     2012-05-04
_journal_name_full     'Acta Crystallographica, Section E'
_journal_year     2012
_journal_volume     68
_journal_issue      6
_journal_page_first     m755
_journal_page_last     m755
_journal_paper_category     QM
_journal_paper_doi     10.1107/S1600536812020028
_journal_coeditor_code     IS5111
_publ_contact_author_name     'Fengxia Xie'
_publ_contact_author_address
;
School of Environment and Chemical Engineering
Xi'an Polytechnic University
Xi'an 710048
Shaanxi Province
People's Republic of China
;
_publ_contact_author_email     'xiefengxia2010@126.com'
_publ_contact_author_fax     '(029)82330167'
_publ_contact_author_phone     '15114813530'
_publ_section_title
;\
Poly[(\m~3~-benzene-1,3-dicarboxylato-\k^4^<i>O</i>^1^:<i>O</i>^1'^:\
<i>O</i>^3^,<i>O</i>^3'^)bis(pyridine-\k<i>N</i>)cobalt(II)]
;
loop_
    _publ_author_name
    _publ_author_footnote
    _publ_author_address
    'Xie, Fengxia' .
;
School of Environment and Chemical Engineering
Xi'an Polytechnic University
Xi'an 710048
Shaanxi Province
People's Republic of China
;
    'Zhang, Dan' .
;
School of Environment and Chemical Engineering
Xi'an Polytechnic University
Xi'an 710048
Shaanxi Province
People's Republic of China
;
    'Zhang, Xinxin' .
;
School of Environment and Chemical Engineering
Xi'an Polytechnic University
Xi'an 710048
Shaanxi Province
People's Republic of China
;
