# Supplementary material for: Poly[(μ3-benzene-1,3-dicarboxyl­ato-κ4 O 1:O 1′:O 3,O 3′)bis­(pyridine-κN)cobalt(II)]
Source: Acta Crystallogr Sect E Struct Rep Online. 2012 May 12;68(Pt 6):m755. doi: 10.1107/S1600536812020028 (PMC3379094; doi:10.1107/S1600536812020028)
Supplement: Supplementary file 2 [file e-68-0m755-Isup2.hkl]

# 
# h,k,l, Fc-squared, Fo-squared, sigma(Fo-squared) and status flag 
# 
data_I
_shelx_title ' 1 in C2/c' 
_shelx_refln_list_code          4 
_shelx_F_calc_maximum     1333.98 
_exptl_crystal_F_000      3120.00 
_reflns_d_resolution_high  0.8393 
 
loop_ 
 _symmetry_equiv_pos_as_xyz 
 'x, y, z' 
 '-x, y, -z+1/2' 
 'x+1/2, y+1/2, z' 
 '-x+1/2, y+1/2, -z+1/2' 
 '-x, -y, -z' 
 'x, -y, z-1/2' 
 '-x+1/2, -y+1/2, -z' 
 'x+1/2, -y+1/2, z-1/2' 
 
_cell_length_a    26.7189 
_cell_length_b    10.1226 
_cell_length_c    24.7622 
_cell_angle_alpha  90.000 
_cell_angle_beta   96.421 
_cell_angle_gamma  90.000 
 
_shelx_F_squared_multiplier     1.000 
 
loop_ 
 _refln_index_h 
 _refln_index_k 
 _refln_index_l 
 _refln_F_squared_calc 
 _refln_F_squared_meas 
 _refln_F_squared_sigma 
 _refln_observed_status 
   2   0   0     2950.19     2004.12    107.01 o 
   4   0   0   155638.28   191284.45   2047.98 o 
   6   0   0     8476.89     8608.29    240.08 o 
   8   0   0     1900.71     1557.87    188.15 o 
  10   0   0    28892.44    29457.62    432.62 o 
  12   0   0     5083.36     5533.93    297.78 o 
  14   0   0       19.49      -66.78    119.44 o 
  16   0   0    32320.37    31121.76    801.96 o 
  18   0   0     2943.85     2817.74    296.13 o 
  20   0   0    15936.57    14055.14    576.86 o 
  22   0   0     4784.73     4020.91    379.56 o 
  24   0   0    17253.49    14921.45    629.93 o 
  26   0   0        5.69      148.58    154.99 o 
  28   0   0     4151.26     4617.17    436.47 o 
  30   0   0       76.75      364.75    175.81 o 
   3   1   0      493.78      586.31     47.21 o 
   5   1   0     1396.03     1496.40     60.40 o 
   7   1   0      854.36      941.10     58.17 o 
   9   1   0    68784.20    71845.35    713.87 o 
  11   1   0    23825.30    21861.89    393.71 o 
  13   1   0    68788.51    70438.41    894.12 o 
  15   1   0     3047.21     2478.45    178.21 o 
  17   1   0     6864.76     5987.17    266.67 o 
  19   1   0    21202.85    19984.34    476.90 o 
  21   1   0      178.17      160.24    123.15 o 
  23   1   0      973.73     1087.16    175.85 o 
  25   1   0       95.93      144.37    112.77 o 
  27   1   0     4165.83     3252.71    269.43 o 
  29   1   0       88.81      273.23    118.81 o 
  31   1   0       40.15      183.80    124.64 o 
   0   2   0    22601.59    26746.09    484.47 o 
   2   2   0    20515.21    24766.66    645.74 o 
   4   2   0      207.09       59.37     92.07 o 
   6   2   0      130.42       58.16     33.27 o 
   8   2   0       57.59      -34.89     47.52 o 
  10   2   0    13627.43    12607.86    230.97 o 
  12   2   0     2699.71     2783.29    136.93 o 
  14   2   0    11948.96    10249.28    297.19 o 
  16   2   0     1497.45     1398.78    159.25 o 
  18   2   0    22501.23    20870.17    671.70 o 
  20   2   0       45.94     -102.71    101.06 o 
  22   2   0      624.56      592.79    149.35 o 
  24   2   0      291.46      250.06    126.74 o 
  26   2   0     1099.30     1440.92    229.18 o 
  28   2   0      362.22      436.97    142.24 o 
  30   2   0       61.30      330.06    147.30 o 
   1   3   0   290407.84   361129.41   3801.40 o 
   3   3   0     7637.53     8027.79    655.80 o 
   5   3   0     2012.26     1785.38    241.47 o 
   7   3   0    13043.77    13499.54    411.90 o 
   9   3   0    17127.54    16364.28    323.38 o 
  11   3   0     7570.52     7842.47    202.00 o 
  13   3   0     1412.10     1395.31    114.59 o 
  15   3   0     2136.89     2269.56    225.22 o 
  17   3   0      768.60      997.23    169.77 o 
  19   3   0     1461.10     1340.19    179.80 o 
  21   3   0      286.90      351.40    129.06 o 
  23   3   0    12754.65    12324.68    419.78 o 
  25   3   0     1250.10     1676.26    328.19 o 
  27   3   0     7528.66     7231.66    374.34 o 
  29   3   0      612.45      494.10    133.09 o 
   0   4   0    65677.25    72363.80   1208.70 o 
   2   4   0    14557.52    16631.84    638.42 o 
   4   4   0    42178.63    49335.03    865.16 o 
   6   4   0       86.08       -2.89     48.47 o 
   8   4   0    29436.83    30710.00   1018.91 o 
  10   4   0    16984.70    16559.93    431.95 o 
  12   4   0     8381.87     8760.13    233.85 o 
  14   4   0    19933.90    19344.39    367.60 o 
  16   4   0     3472.77     4052.60    241.07 o 
  18   4   0     5903.18     5452.88    379.68 o 
  20   4   0    10625.38     9302.64    351.76 o 
  22   4   0     1381.41     1724.17    241.59 o 
  24   4   0     4735.28     4886.08    306.84 o 
  26   4   0      714.52      992.92    168.34 o 
  28   4   0     1913.19     2241.71    286.32 o 
   1   5   0     1182.14     1323.58    142.14 o 
   3   5   0    11778.72    11872.04    337.85 o 
   5   5   0    23901.55    26206.67    613.10 o 
   7   5   0     6656.41     6148.24    284.45 o 
   9   5   0    28101.57    27969.73   1033.54 o 
  11   5   0    26416.12    25166.77    726.26 o 
  13   5   0    17427.28    15731.80    450.92 o 
  15   5   0    11912.16    10952.79    343.21 o 
  17   5   0    11424.84    11222.32    364.25 o 
  19   5   0     1509.28     1637.22    189.48 o 
  21   5   0      191.03      410.15    124.15 o 
  23   5   0      362.39      608.64    141.26 o 
  25   5   0     1100.60     1033.10    169.40 o 
  27   5   0      425.52      459.17    174.59 o 
   0   6   0   144756.83   164238.50   3442.71 o 
   2   6   0    13226.87    13392.96    390.41 o 
   4   6   0    39730.82    41791.49    757.54 o 
   6   6   0     3088.71     3609.04    265.02 o 
   8   6   0    18940.39    17838.93    540.21 o 
  10   6   0      168.02      -49.56    130.79 o 
  12   6   0     3500.42     3506.56    279.87 o 
  14   6   0        4.55       66.33     77.07 o 
  16   6   0     1661.20     1736.81    594.52 o 
  18   6   0      111.98       48.45     87.32 o 
  20   6   0     2926.88     2103.55    368.68 o 
  22   6   0     1158.27     1279.13    291.49 o 
  24   6   0     7338.07     7424.16    706.90 o 
  26   6   0       35.79      250.17    146.48 o 
   1   7   0    18535.30    16887.80   1266.78 o 
   3   7   0    11041.40    11595.10    394.76 o 
   5   7   0     7575.70     7842.29    351.80 o 
   7   7   0     4000.72     4405.60    318.46 o 
   9   7   0    13375.02    11252.89    564.33 o 
  11   7   0      454.26      198.99    160.06 o 
  13   7   0     5471.27     5787.97    339.00 o 
  15   7   0     2603.94     2548.43    750.01 o 
  17   7   0     3058.41     3276.53    379.11 o 
  19   7   0     3597.59     4002.40    430.80 o 
  21   7   0       12.91       35.75    525.92 o 
  23   7   0     2965.98     3169.31    419.74 o 
  25   7   0      129.85      473.04    211.51 o 
   0   8   0        1.67     -155.49    199.39 o 
   2   8   0    13303.28    13375.50    699.70 o 
   4   8   0     1208.09     1039.34    173.65 o 
   6   8   0    35678.36    36081.70    778.32 o 
   8   8   0     2290.80     2110.82    334.54 o 
  10   8   0    22194.34    19229.62   2405.51 o 
  12   8   0      368.95      387.48    169.09 o 
  14   8   0    15325.80    14656.54    648.76 o 
  16   8   0       10.51      385.24    190.10 o 
  18   8   0     3055.12     2648.63    365.23 o 
  20   8   0      224.03      186.15    253.36 o 
  22   8   0      541.33      783.56    247.94 o 
   1   9   0     7802.30     7581.58    520.43 o 
   3   9   0     7301.10     7487.31    483.85 o 
   5   9   0      263.26      351.07    144.40 o 
   7   9   0    13847.81    12651.31    461.89 o 
   9   9   0      364.51      363.65    133.57 o 
  11   9   0      560.98       25.61    261.59 o 
  13   9   0       28.23      210.37    296.34 o 
  15   9   0     3665.20     3389.10    401.67 o 
  17   9   0       14.03      158.00    228.66 o 
  19   9   0     2089.95     2358.91    362.55 o 
  21   9   0      280.14      629.68    406.10 o 
   0  10   0    11813.67    10511.06    733.54 o 
   2  10   0      236.61      232.30    167.41 o 
   4  10   0     5090.36     5599.63    422.76 o 
   6  10   0      749.50     1000.86    248.29 o 
   8  10   0     3220.89     3076.85    525.00 o 
  10  10   0      289.52      532.32    279.88 o 
  12  10   0     1961.46     2378.07    521.35 o 
  14  10   0       77.48      235.98    290.86 o 
  16  10   0       52.50      528.66    349.39 o 
   1  11   0      375.49      171.55    160.06 o 
   3  11   0     1431.41     1554.32    286.28 o 
   5  11   0      121.34      -40.24    217.68 o 
   7  11   0     2368.35     2195.14    473.78 o 
   9  11   0     4011.88     4050.03    631.10 o 
  11  11   0     2771.06     2805.35    365.37 o 
   2  12   0       69.68      312.81    226.83 o 
 -31   1   1      142.24      491.02    183.77 o 
 -29   1   1      562.66      405.75    130.88 o 
 -27   1   1     3096.52     2937.70    257.07 o 
 -25   1   1     2543.14     2063.84    222.40 o 
 -23   1   1     4635.48     4729.42    285.20 o 
 -21   1   1       23.23      -27.85    113.65 o 
 -19   1   1     1907.15     1851.13    191.16 o 
 -17   1   1     2223.68     2223.08    188.35 o 
 -15   1   1      562.51      758.60     84.48 o 
 -13   1   1     9355.81     9160.83    157.76 o 
 -11   1   1      171.91      300.14     45.76 o 
  -9   1   1    18209.85    18059.04    228.47 o 
  -7   1   1    15632.93    17372.83    273.69 o 
  -5   1   1     1861.65     2218.12     87.70 o 
  -3   1   1    19908.89    22851.84    236.44 o 
  -1   1   1    29741.83    36678.59    385.23 o 
   1   1   1    33551.98    40759.51    573.66 o 
   3   1   1     2733.51     3090.21     82.67 o 
   5   1   1     4612.12     4901.10    135.45 o 
   7   1   1       14.56       32.75     60.74 o 
   9   1   1    38566.61    40271.74    548.31 o 
  11   1   1    61786.80    62997.08    792.46 o 
  13   1   1     2569.38     2483.97    216.72 o 
  15   1   1     6732.21     5896.51    240.74 o 
  17   1   1     1922.66     1837.10    190.63 o 
  19   1   1      132.82      151.95    114.99 o 
  21   1   1        4.90      -57.07    101.34 o 
  23   1   1      914.51      853.37    161.06 o 
  25   1   1     2390.46     2560.71    235.85 o 
  27   1   1       53.41      239.18    130.84 o 
  29   1   1     2096.59     2030.87    254.00 o 
  31   1   1      112.41      345.47    119.95 o 
 -30   2   1      568.44      980.95    159.87 o 
 -28   2   1      114.11      417.98    126.15 o 
 -26   2   1      843.27      828.75    166.05 o 
 -24   2   1      283.51      244.78    107.40 o 
 -22   2   1      172.81      483.31    141.24 o 
 -20   2   1     1699.95     1681.58    196.33 o 
 -18   2   1      149.17      245.32    115.46 o 
 -16   2   1     5899.13     5442.65    251.74 o 
 -14   2   1      484.67      600.88     69.57 o 
 -12   2   1     8823.28     8337.18    172.15 o 
 -10   2   1      400.31      447.99     66.94 o 
  -8   2   1     2503.06     2655.84    109.16 o 
  -6   2   1      706.10     1027.94     90.17 o 
  -4   2   1     5449.35     5931.09    139.27 o 
  -2   2   1   122134.95   145200.70   1899.82 o 
   0   2   1    35355.70    44272.50    676.37 o 
   2   2   1     5418.33     5837.35    159.94 o 
   4   2   1     1255.86     1260.83    119.28 o 
   6   2   1     1605.77     1865.82    108.14 o 
   8   2   1      117.93       99.67     63.00 o 
  10   2   1     2666.96     2766.67    115.31 o 
  12   2   1    12458.14    12063.94    227.67 o 
  14   2   1       27.56       28.59     84.19 o 
  16   2   1       11.40       44.42     96.57 o 
  18   2   1      957.43     1041.15    163.23 o 
  20   2   1      143.22       15.30    109.90 o 
  22   2   1     2579.38     2483.06    271.16 o 
  24   2   1      540.79      570.41    145.27 o 
  26   2   1     1784.16     1794.62    212.58 o 
  28   2   1      336.06      559.23    139.13 o 
  30   2   1      202.78      472.18    126.45 o 
 -29   3   1        5.26      189.27    134.11 o 
 -27   3   1      660.46      678.42    146.62 o 
 -25   3   1       96.09      603.51    134.25 o 
 -23   3   1      858.66      633.61    142.61 o 
 -21   3   1      572.97      667.17    149.64 o 
 -19   3   1     1191.15     1310.34    178.84 o 
 -17   3   1      715.83      731.87    142.08 o 
 -15   3   1       98.80      174.51     88.38 o 
 -13   3   1      505.67      570.15    104.21 o 
 -11   3   1      120.14       72.88     46.30 o 
  -9   3   1     1088.94     1095.03     95.20 o 
  -7   3   1     2165.59     2340.38    133.61 o 
  -5   3   1     7956.80     8732.19    226.02 o 
  -3   3   1    25413.07    28206.59    570.68 o 
  -1   3   1    18370.44    20467.63    291.09 o 
   1   3   1     3854.50     4074.29    191.32 o 
   3   3   1      542.99      622.21    103.46 o 
   5   3   1     1300.14     1543.37    144.94 o 
   7   3   1     2728.65     2864.11    160.16 o 
   9   3   1     2285.47     2311.39    140.23 o 
  11   3   1      456.04      512.66     84.38 o 
  13   3   1     2801.08     2662.47    150.45 o 
  15   3   1     1320.58     1217.26    151.20 o 
  17   3   1     2039.64     2075.66    260.60 o 
  19   3   1       30.74      140.39    117.24 o 
  21   3   1      194.04      272.95    132.58 o 
  23   3   1       19.29      213.21    122.18 o 
  25   3   1     1340.68     1513.49    205.23 o 
  27   3   1      213.41      543.26    136.09 o 
  29   3   1      233.40      425.50    126.88 o 
 -28   4   1      134.16      136.37    210.60 o 
 -26   4   1     4599.26     4592.01    311.42 o 
 -24   4   1      341.67      451.36    139.02 o 
 -22   4   1      516.65      536.36    193.01 o 
 -20   4   1      367.92      464.23    140.50 o 
 -18   4   1     2275.21     2128.71    253.65 o 
 -16   4   1    28863.22    26632.53   1126.84 o 
 -14   4   1     1499.12     1686.94    165.23 o 
 -12   4   1    47754.66    48570.27    714.20 o 
 -10   4   1    49333.62    51162.64    625.72 o 
  -8   4   1      156.56       76.73     85.08 o 
  -6   4   1    23096.23    23466.04   2467.70 o 
  -2   4   1    30113.26    36392.32    591.67 o 
   0   4   1    25389.11    30602.42    535.80 o 
   2   4   1    23172.57    25172.72    544.96 o 
   4   4   1     3030.64     2930.20    199.39 o 
   6   4   1    13869.28    15528.83    601.83 o 
   8   4   1     8961.14     8251.81    336.59 o 
  10   4   1     4248.62     4557.67    266.24 o 
  12   4   1    36427.10    37888.36    531.62 o 
  14   4   1     6305.97     6293.86    259.12 o 
  16   4   1    17549.03    16125.20    423.14 o 
  18   4   1     9846.90     8778.67    333.38 o 
  20   4   1       48.44      159.97    201.43 o 
  22   4   1     6886.59     6596.19    334.55 o 
  24   4   1       82.95      276.06    126.24 o 
  26   4   1     2354.29     2984.62    268.90 o 
  28   4   1      723.61     1060.20    171.89 o 
 -27   5   1       50.21       62.78    127.75 o 
 -25   5   1      737.57     1082.76    210.64 o 
 -23   5   1     4507.19     4141.21    357.25 o 
 -21   5   1      151.05      183.84     93.20 o 
 -19   5   1     2515.74     2500.45    285.82 o 
 -17   5   1     1847.82     1973.13    243.38 o 
 -15   5   1     9431.00     8206.34    510.06 o 
 -13   5   1     1080.44      925.39    137.07 o 
 -11   5   1     5921.34     6265.06    281.66 o 
  -9   5   1      405.29      308.46    121.19 o 
  -7   5   1     1712.91     1284.68    538.72 o 
  -5   5   1     2093.46     2694.53    342.08 o 
  -3   5   1    54977.67    66144.01    965.45 o 
  -1   5   1     3921.46     4300.19    241.35 o 
   1   5   1    15257.55    16824.26    407.25 o 
   3   5   1     1715.55     1890.26    188.37 o 
   5   5   1    25196.78    27254.39    635.98 o 
   7   5   1     1000.29     1240.92    174.35 o 
   9   5   1     7033.40     7066.75    337.53 o 
  11   5   1     2658.18     2968.79    215.29 o 
  13   5   1     1705.03     1780.72    165.44 o 
  15   5   1      371.56      601.68    154.64 o 
  17   5   1      915.42      950.31    161.11 o 
  19   5   1     2011.20     1912.87    201.03 o 
  21   5   1     4581.42     4471.22    288.41 o 
  23   5   1      604.98      803.49    151.17 o 
  25   5   1     2250.47     2567.24    246.52 o 
  27   5   1      153.10      219.22    139.49 o 
 -26   6   1     1198.17     1254.45    236.80 o 
 -24   6   1      448.31      319.69    180.76 o 
 -22   6   1     2747.19     2800.53    312.62 o 
 -20   6   1      359.75      495.65    201.81 o 
 -18   6   1     1574.35     1401.69    198.35 o 
 -16   6   1      102.09      115.23    121.64 o 
 -14   6   1     3264.31     3628.58    221.77 o 
 -12   6   1        1.92       54.78     97.44 o 
 -10   6   1     1844.66     2243.55    226.69 o 
  -8   6   1      454.23      200.29    122.56 o 
  -6   6   1     1723.59     1895.14    345.73 o 
  -4   6   1    16649.77    17274.88    448.12 o 
  -2   6   1    30730.32    30985.28    620.03 o 
   0   6   1     2867.58     3247.11    224.19 o 
   2   6   1    23598.63    25019.89    554.71 o 
   4   6   1    12697.76    14056.21    695.13 o 
   6   6   1     1456.70     1486.35    197.27 o 
   8   6   1      562.21      633.75    164.80 o 
  10   6   1     1767.94     2152.31    248.19 o 
  12   6   1     2160.11     2177.79    213.54 o 
  14   6   1     1151.61     1631.16    294.79 o 
  16   6   1        2.30      244.31    214.91 o 
  18   6   1        5.24      156.40    123.52 o 
  20   6   1     1673.34     1562.41    221.68 o 
  22   6   1      183.50      212.80    147.17 o 
  24   6   1     1396.28     1698.08    326.55 o 
  26   6   1      796.43     1313.35    457.32 o 
 -25   7   1      635.93      651.71    270.47 o 
 -23   7   1      678.87      840.34    252.51 o 
 -21   7   1      380.75      862.12    266.79 o 
 -19   7   1      554.80      479.45    201.53 o 
 -17   7   1     3895.08     3735.52    405.06 o 
 -15   7   1     1075.64     1368.10    294.01 o 
 -13   7   1    13034.36    12799.52    432.22 o 
 -11   7   1       18.15       94.42    124.40 o 
  -9   7   1    14195.01    12911.08    771.96 o 
  -7   7   1      452.19      528.66    268.90 o 
  -5   7   1    13436.03    13048.18    490.69 o 
  -3   7   1     3590.21     3722.24    249.15 o 
  -1   7   1       66.89      160.17    148.10 o 
   1   7   1     4308.81     3955.16    262.62 o 
   3   7   1     2432.87     2370.94    219.55 o 
   5   7   1     3756.78     3442.03    276.22 o 
   7   7   1      237.15      164.44    137.37 o 
   9   7   1     5370.41     5396.15    595.43 o 
  11   7   1    15317.04    15309.04    565.22 o 
  13   7   1      165.51      255.90    124.34 o 
  15   7   1    15706.79    15625.43    498.21 o 
  17   7   1      149.54      299.78    135.07 o 
  19   7   1      833.51     1005.12    189.54 o 
  21   7   1       76.47       68.01    183.02 o 
  23   7   1     2157.50     2669.30    523.17 o 
  25   7   1      349.70     1111.89    270.61 o 
 -22   8   1      185.48      103.47    284.45 o 
 -20   8   1        1.03      358.04    293.60 o 
 -18   8   1        8.15      249.81    185.32 o 
 -16   8   1      944.23      859.53    228.51 o 
 -14   8   1     2650.56     2766.87    348.77 o 
 -12   8   1      968.85     1122.76    183.58 o 
 -10   8   1      674.41      809.00    178.63 o 
  -8   8   1     1290.45     1462.77    270.62 o 
  -6   8   1      278.97      466.36    140.25 o 
  -4   8   1      181.87      208.45    124.21 o 
  -2   8   1     3394.08     3680.49    378.66 o 
   0   8   1      496.11      741.91    180.74 o 
   2   8   1    10085.39     9108.71    371.43 o 
   4   8   1     3532.46     3552.91    266.04 o 
   6   8   1     1217.95     1187.22    181.80 o 
   8   8   1     7794.66     8010.35    418.65 o 
  10   8   1      245.12      378.36    162.07 o 
  12   8   1        0.24      204.62    130.04 o 
  14   8   1     3428.21     3173.63    266.13 o 
  16   8   1     1547.52     1689.09    219.75 o 
  18   8   1       25.14      242.80    185.20 o 
  20   8   1      302.16      395.21    218.01 o 
  22   8   1      757.04      837.27    229.91 o 
 -21   9   1      860.88     1058.12    267.94 o 
 -19   9   1     1420.08     1552.91    297.51 o 
 -17   9   1      816.43      920.38    228.96 o 
 -15   9   1     4030.41     4293.30    441.18 o 
 -13   9   1      462.23      945.74    364.03 o 
 -11   9   1     1630.00     1675.45    458.24 o 
  -9   9   1      490.24      552.11    140.07 o 
  -7   9   1     2790.28     3430.22    279.64 o 
  -5   9   1      714.30     1190.81    230.28 o 
  -3   9   1    27643.98    26006.10    803.02 o 
  -1   9   1        2.59     -106.52    148.69 o 
   1   9   1    13814.88    14154.22    581.04 o 
   3   9   1        5.91      122.47    188.42 o 
   5   9   1     8705.78     8391.75    377.57 o 
   7   9   1     3041.05     3621.15    292.13 o 
   9   9   1    11506.63    10832.23    445.13 o 
  11   9   1       74.50      235.34    153.66 o 
  13   9   1     2931.59     2988.97    268.88 o 
  15   9   1       53.00      477.12    193.57 o 
  17   9   1     1538.97     1859.55    322.74 o 
  19   9   1       54.24      164.64    345.73 o 
 -16  10   1     4333.98     3992.24    648.48 o 
 -14  10   1     2581.47     3223.05    405.84 o 
 -12  10   1    11877.37    11129.60    589.75 o 
 -10  10   1     9158.29     9769.94    548.22 o 
  -8  10   1    10597.94    10388.50    790.25 o 
  -6  10   1     9027.66     9256.17    795.74 o 
  -4  10   1    10773.65     9632.95    502.67 o 
  -2  10   1     6497.16     7060.44    472.48 o 
   0  10   1     2611.46     2915.58    334.27 o 
   2  10   1     1823.59     1973.60    287.31 o 
   4  10   1      753.77     1182.55    232.58 o 
   6  10   1     3997.46     3864.13    316.93 o 
   8  10   1     7668.42     7120.76    402.84 o 
  10  10   1     6842.22     6609.20    720.74 o 
  12  10   1     8376.74     8475.07    841.47 o 
  14  10   1     5216.23     5753.09    750.01 o 
  16  10   1     6851.54     7403.11    861.59 o 
 -13  11   1     3074.05     2884.78    587.20 o 
 -11  11   1      714.64     1016.39    228.92 o 
  -9  11   1     2821.03     2981.88    363.43 o 
  -7  11   1      163.41      439.03    287.20 o 
  -5  11   1      692.24     1082.94    356.71 o 
  -3  11   1     1842.70     1534.77    382.32 o 
  -1  11   1       18.05       53.05    148.75 o 
   1  11   1     2670.19     2432.81    331.14 o 
   3  11   1      140.74      189.15    166.62 o 
   5  11   1     3067.28     3433.16    369.84 o 
   7  11   1      389.73      460.98    268.90 o 
   9  11   1      790.09     1046.35    353.05 o 
  11  11   1      900.16     1465.26    384.15 o 
  -2  12   1     4137.77     4170.76    601.83 o 
   0  12   1     1912.37     1651.84    409.76 o 
 -30   0   2      326.79      660.38    195.96 o 
 -28   0   2        2.83      289.01    246.95 o 
 -26   0   2     6883.01     6186.81    716.16 o 
 -24   0   2      312.87      230.38    185.43 o 
 -22   0   2      527.53      461.12    198.62 o 
 -20   0   2      420.65      270.64    189.95 o 
 -18   0   2    54990.84    51977.24   1582.33 o 
 -16   0   2     5553.21     5255.38    183.36 o 
 -14   0   2    70495.63    69061.57    910.65 o 
 -12   0   2    34015.32    34735.76    777.71 o 
 -10   0   2    35627.49    38558.01    548.18 o 
  -8   0   2     4815.07     4828.32    149.60 o 
  -6   0   2    43550.77    51693.26    770.29 o 
  -4   0   2     1156.64     1185.64     77.79 o 
  -2   0   2   253385.39   300953.59   5193.33 o 
   0   0   2    35228.02    34571.62    667.69 o 
   2   0   2   489063.75   537179.69   5538.68 o 
   4   0   2    16100.34    18869.78    286.89 o 
   6   0   2  1779491.75  1810133.25  18644.39 o 
   8   0   2     9287.36     8742.03    304.16 o 
  10   0   2   493700.97   543555.88   7025.75 o 
  12   0   2    19025.03    20057.46    555.98 o 
  14   0   2      142.85      157.07    172.87 o 
  16   0   2     2484.27     2686.16    281.71 o 
  18   0   2     3778.65     3978.10    338.84 o 
  20   0   2     2387.78     1772.79    272.68 o 
  22   0   2    21368.36    19560.75    712.63 o 
  24   0   2        7.53      130.48    147.33 o 
  26   0   2    14779.39    12278.99    596.57 o 
  28   0   2      326.81      130.49    169.18 o 
  30   0   2     1180.96     2041.42    322.57 o 
 -31   1   2     1034.15     1180.14    173.46 o 
 -29   1   2       91.11      416.90    146.27 o 
 -27   1   2     2515.78     2493.91    237.84 o 
 -25   1   2       28.76      115.07    173.26 o 
 -23   1   2        4.14     -143.40     95.60 o 
 -21   1   2     7233.58     6306.63    295.53 o 
 -19   1   2     1387.78     1694.18    183.45 o 
 -17   1   2     3403.72     3318.77    211.49 o 
 -15   1   2     4275.19     3979.59    158.57 o 
 -13   1   2    35202.71    36622.55    402.67 o 
 -11   1   2    37547.77    38147.52    477.70 o 
  -9   1   2     7156.20     6853.87    149.11 o 
  -7   1   2    85850.11    93446.75    764.82 o 
  -5   1   2    10325.10    11614.86    154.52 o 
  -1   1   2        9.82       36.54     21.32 o 
   1   1   2    23303.92    28036.72    359.65 o 
   3   1   2      389.99      379.47     33.66 o 
   5   1   2      563.68      697.47     50.22 o 
   7   1   2      898.04     1094.69     97.21 o 
   9   1   2       86.45      132.99     72.69 o 
  11   1   2    62964.79    67269.53    840.29 o 
  13   1   2     5080.10     5274.40    218.71 o 
  15   1   2    23305.07    20370.54    342.99 o 
  17   1   2     6533.39     5479.75    405.82 o 
  19   1   2    10042.77     9039.67    333.92 o 
  21   1   2     5667.61     5150.01    362.78 o 
  23   1   2     1378.63     1551.59    198.48 o 
  25   1   2    10130.40     9115.54    454.14 o 
  27   1   2        3.81      -34.24    125.94 o 
  29   1   2      918.63     1000.69    156.57 o 
  31   1   2       55.22      377.63    168.16 o 
 -30   2   2      395.86      559.58    137.10 o 
 -28   2   2      949.29     1179.79    178.71 o 
 -26   2   2      288.99      393.35    125.32 o 
 -24   2   2       72.99      178.73    121.58 o 
 -22   2   2     3474.16     3594.71    252.59 o 
 -20   2   2      272.52      200.18    125.17 o 
 -18   2   2     2593.06     2487.40    204.38 o 
 -16   2   2     6978.83     6120.07    200.54 o 
 -14   2   2     6887.14     7083.23    188.44 o 
 -12   2   2    65424.27    66677.81    705.30 o 
 -10   2   2     7263.26     7129.80    155.32 o 
  -8   2   2      931.62      756.64     66.75 o 
  -6   2   2      146.59      179.99     50.09 o 
  -4   2   2    46329.25    54529.71    582.39 o 
  -2   2   2     1886.08     1877.82     92.69 o 
   0   2   2    91968.16   110008.84   1196.15 o 
   2   2   2     5531.34     6406.53    162.30 o 
   4   2   2     1087.48     1220.58     79.34 o 
   6   2   2     3741.52     3499.59    167.66 o 
   8   2   2     3970.35     3783.59    155.66 o 
  10   2   2     3473.31     3745.67    172.41 o 
  12   2   2    27082.13    28542.78    497.78 o 
  14   2   2     4047.18     4397.21    281.99 o 
  16   2   2     6602.82     5824.47    262.72 o 
  18   2   2      494.53      506.15    136.80 o 
  20   2   2     3569.38     3606.21    248.85 o 
  22   2   2        0.95       83.97    114.33 o 
  24   2   2     9352.53     8107.44    354.51 o 
  26   2   2      484.53      257.36    128.87 o 
  28   2   2      478.19      523.64    194.86 o 
  30   2   2       48.55      281.82    115.38 o 
 -29   3   2     3804.21     3851.27    368.07 o 
 -27   3   2     1875.57     2358.86    232.88 o 
 -25   3   2    19247.93    17247.72    502.60 o 
 -23   3   2       83.09       24.51    101.13 o 
 -21   3   2     4937.69     5151.43    373.61 o 
 -19   3   2      739.19      513.92    211.79 o 
 -17   3   2    16460.61    14788.11    477.69 o 
 -15   3   2      934.12      946.88     98.05 o 
 -13   3   2       91.87       14.99     57.52 o 
 -11   3   2     8537.95     8735.68    190.23 o 
  -9   3   2    15973.80    16614.22    260.42 o 
  -7   3   2     3602.00     3502.53    123.15 o 
  -5   3   2    14118.67    15868.54    278.13 o 
  -3   3   2    21489.21    25025.71    404.81 o 
  -1   3   2   173632.58   214820.50   1825.57 o 
   1   3   2       95.58      124.69     63.54 o 
   3   3   2    11853.71    12598.63    272.73 o 
   5   3   2    26103.75    27019.22    560.50 o 
   7   3   2    13459.54    14087.32    384.17 o 
   9   3   2     9523.12     9578.16    349.05 o 
  11   3   2    47784.21    47140.91    681.17 o 
  13   3   2       46.66       57.01     68.38 o 
  15   3   2     4527.95     4487.75    241.63 o 
  17   3   2     1734.13     1505.10    176.41 o 
  19   3   2     2956.99     2688.68    226.28 o 
  21   3   2        5.14      116.31    109.96 o 
  23   3   2     1142.59     1418.01    216.24 o 
  25   3   2      352.67      636.64    141.19 o 
  27   3   2     1387.55     1778.26    214.03 o 
  29   3   2     1449.33     1946.27    251.60 o 
 -30   4   2       65.14      372.94    165.59 o 
 -28   4   2       17.19       25.72    319.47 o 
 -26   4   2     2116.09     2136.34    279.33 o 
 -24   4   2        4.94       93.90     83.71 o 
 -22   4   2     4224.34     3837.41    332.29 o 
 -20   4   2     1354.12     1799.97    251.23 o 
 -18   4   2     8107.45     7644.03    307.28 o 
 -16   4   2     6955.50     6506.45    269.55 o 
 -14   4   2     8503.65     7824.69    302.11 o 
 -12   4   2    39978.76    40443.67    496.01 o 
 -10   4   2     4848.57     4924.54    168.13 o 
  -8   4   2     9119.83     8747.09    229.68 o 
  -6   4   2   104294.34   119455.38   1418.03 o 
  -4   4   2     2723.06     2408.90    145.73 o 
  -2   4   2    30071.84    36502.91    650.08 o 
   0   4   2      594.48      774.72     94.12 o 
   2   4   2    71544.39    80655.93   1248.79 o 
   4   4   2     4896.70     5309.19    243.45 o 
   6   4   2    13443.02    13506.84    407.73 o 
   8   4   2     6395.25     7080.06    556.38 o 
  10   4   2    20765.07    21410.19    764.52 o 
  12   4   2    17223.53    17581.45    399.53 o 
  14   4   2     9646.33     9173.63    306.59 o 
  16   4   2     8321.20     7748.92    300.95 o 
  18   4   2      530.38      662.13    145.35 o 
  20   4   2     5604.26     5665.51    305.87 o 
  22   4   2      539.28      649.14    142.15 o 
  24   4   2     2150.48     2197.81    229.23 o 
  26   4   2     5165.19     5013.27    339.28 o 
  28   4   2      128.65      463.90    152.35 o 
 -27   5   2      108.84      286.64    150.05 o 
 -25   5   2      193.25       12.89    241.47 o 
 -23   5   2      746.64      869.12    201.86 o 
 -21   5   2      574.96      514.98    182.98 o 
 -19   5   2     3102.46     3335.69    239.72 o 
 -17   5   2      392.56      604.76    134.96 o 
 -15   5   2    14391.51    14469.18    386.18 o 
 -13   5   2     6594.94     6241.47    221.48 o 
 -11   5   2    17202.39    15109.00    440.44 o 
  -9   5   2     1325.48     1202.08    143.73 o 
  -7   5   2    23209.96    21382.52    856.10 o 
  -5   5   2    16944.20    17731.27    479.51 o 
  -3   5   2    34920.43    38049.08    650.40 o 
  -1   5   2    35785.61    39830.32    699.67 o 
   1   5   2    56330.14    63056.03    942.65 o 
   3   5   2       87.97      147.57    133.54 o 
   5   5   2     2369.19     2680.00    217.97 o 
   7   5   2     4571.72     4900.66    384.15 o 
   9   5   2    15822.17    16049.17    506.23 o 
  11   5   2    26443.47    26607.83    577.46 o 
  13   5   2    34248.87    31248.31    664.06 o 
  15   5   2    10398.71     9536.88    493.49 o 
  17   5   2     3471.14     3513.27    419.77 o 
  19   5   2       94.65      139.77    131.75 o 
  21   5   2     6140.35     6292.08    332.25 o 
  23   5   2     4451.15     4676.50    401.86 o 
  25   5   2     2190.88     2274.70    240.69 o 
  27   5   2      467.90      739.62    150.16 o 
 -26   6   2     5149.93     5305.83    427.22 o 
 -24   6   2     2763.17     3150.15    341.70 o 
 -22   6   2     3078.12     3234.48    329.71 o 
 -20   6   2        7.64      200.52    129.08 o 
 -18   6   2    10720.47    10459.94    410.13 o 
 -16   6   2     3018.82     2590.55    243.97 o 
 -14   6   2    17647.05    16899.71    417.16 o 
 -12   6   2      239.82      304.24    119.99 o 
 -10   6   2        9.66      115.08    111.35 o 
  -8   6   2     1075.94     1171.63    177.64 o 
  -6   6   2     2416.14     2566.48    369.52 o 
  -4   6   2        1.05       33.63     92.66 o 
  -2   6   2    43815.05    48175.67   1652.76 o 
   0   6   2     7727.46     8109.52    309.82 o 
   2   6   2    56753.42    58510.97    951.10 o 
   4   6   2       14.12       -9.90    111.73 o 
   6   6   2    35115.29    32758.05    771.63 o 
   8   6   2     1830.76     1931.83    227.65 o 
  10   6   2    43771.73    44868.75   1162.51 o 
  12   6   2     4318.66     3715.72    258.80 o 
  14   6   2    13060.66    12434.83    470.25 o 
  16   6   2      936.65      879.84    183.76 o 
  18   6   2      380.96      688.79    163.46 o 
  20   6   2      820.22     1025.59    186.27 o 
  22   6   2     1983.63     2604.55    276.31 o 
  24   6   2      287.88      664.33    164.24 o 
  26   6   2     2620.78     3001.63    700.62 o 
 -25   7   2     1813.52     1803.64    345.42 o 
 -23   7   2      472.90      889.21    249.71 o 
 -21   7   2      942.74     1009.11    274.39 o 
 -19   7   2       57.36      218.79    356.71 o 
 -17   7   2     2967.12     2812.08    355.43 o 
 -15   7   2      194.82       65.47    158.72 o 
 -13   7   2     6977.90     6367.18    316.01 o 
 -11   7   2     4628.26     4579.59    277.89 o 
  -9   7   2     2893.83     2993.90    233.00 o 
  -7   7   2    10323.73    10275.92    365.77 o 
  -5   7   2      947.75      907.32    156.05 o 
  -3   7   2     7531.52     7563.02    387.52 o 
  -1   7   2     7273.21     7272.04    385.14 o 
   1   7   2    10527.92    10881.39    383.89 o 
   3   7   2    15813.27    15596.34    510.10 o 
   5   7   2     3714.94     3470.15    440.86 o 
   7   7   2     6503.63     6509.90    466.47 o 
   9   7   2     6680.81     6327.09    369.94 o 
  11   7   2    12998.57    12873.74    543.09 o 
  13   7   2     1906.19     1891.76    215.75 o 
  15   7   2     7505.68     7133.56    535.23 o 
  17   7   2     1578.61     1647.62    218.30 o 
  19   7   2     2432.46     3010.41    282.02 o 
  21   7   2     2630.72     2694.97    277.64 o 
  23   7   2      738.72     1056.91    289.03 o 
  25   7   2     2099.27     2593.92    398.63 o 
 -22   8   2       49.45      661.43    274.39 o 
 -20   8   2      132.52      814.95    223.99 o 
 -18   8   2      304.05      420.99    284.45 o 
 -16   8   2     2509.01     2366.95    375.00 o 
 -14   8   2     1138.39     1543.31    278.92 o 
 -12   8   2    11198.71    10053.00    957.63 o 
 -10   8   2       22.86      160.80    186.05 o 
  -8   8   2     5183.97     5262.82    308.08 o 
  -6   8   2      151.46      356.24    125.96 o 
  -4   8   2    31081.07    31672.24    990.56 o 
  -2   8   2      889.17     1229.95    227.65 o 
   0   8   2    56662.11    56372.21   1262.20 o 
   2   8   2     6388.80     5764.96    325.25 o 
   4   8   2     1216.68     1402.92    203.11 o 
   6   8   2      445.26      604.48    158.20 o 
   8   8   2    16974.07    16773.65    923.79 o 
  10   8   2      280.51      300.85    165.44 o 
  12   8   2    30964.82    28781.17    694.72 o 
  14   8   2      850.97     1038.24    178.56 o 
  16   8   2    10701.40    11209.38    444.11 o 
  18   8   2      931.79     1340.61    198.37 o 
  20   8   2     4012.55     4039.39    528.66 o 
  22   8   2        3.82      444.52    396.95 o 
 -21   9   2      493.16      432.27    221.93 o 
 -19   9   2      212.41      483.77    202.89 o 
 -17   9   2     1663.00     2341.48    358.97 o 
 -15   9   2      268.10      285.22    174.13 o 
 -13   9   2     4726.84     4513.10    427.39 o 
 -11   9   2     1041.42      639.76    204.92 o 
  -9   9   2     2489.72     2935.42    360.91 o 
  -7   9   2      304.10      422.16    142.38 o 
  -5   9   2     2231.40     2420.92    303.12 o 
  -3   9   2      570.76      687.68    197.68 o 
  -1   9   2    24894.46    24726.62    784.45 o 
   1   9   2      124.43      448.96    287.20 o 
   3   9   2    15821.10    13987.99    486.41 o 
   5   9   2      684.12      778.65    166.89 o 
   7   9   2     3480.45     3533.14    299.54 o 
   9   9   2     8674.01     9428.12    735.37 o 
  11   9   2     1641.23     2092.41    278.66 o 
  13   9   2     2733.83     2780.64    325.78 o 
  15   9   2       17.24      235.75    149.68 o 
  17   9   2        2.83       80.49    354.88 o 
  19   9   2       18.94     -150.00    320.12 o 
 -16  10   2     1014.40      977.20    229.83 o 
 -14  10   2     1583.80     1657.33    450.00 o 
 -12  10   2        8.55      306.89    183.28 o 
 -10  10   2     1870.97     1990.25    443.60 o 
  -8  10   2      176.30      474.60    202.09 o 
  -6  10   2     4179.31     4490.89    596.35 o 
  -4  10   2       15.78     -246.95    201.22 o 
  -2  10   2     5566.98     5870.30    432.20 o 
   0  10   2        3.20      105.24    148.10 o 
   2  10   2     9513.70     8985.61    481.76 o 
   4  10   2      910.57      602.12    207.32 o 
   6  10   2     4267.95     4150.68    326.29 o 
   8  10   2      910.38      957.79    184.98 o 
  10  10   2     3204.00     3431.96    677.85 o 
  12  10   2      964.88     1467.08    404.27 o 
  14  10   2     1167.12     1885.99    499.39 o 
  16  10   2      692.23     1115.86    460.98 o 
 -13  11   2       83.16      409.76    305.49 o 
 -11  11   2     8891.85     8146.74    587.18 o 
  -9  11   2      294.62      805.46    204.68 o 
  -7  11   2     6734.56     7138.52    648.48 o 
  -5  11   2     1301.37     2175.36    486.59 o 
  -3  11   2     7604.20     7809.21    766.47 o 
  -1  11   2     7891.45     7072.01    731.71 o 
   1  11   2       61.61      390.10    195.73 o 
   3  11   2       28.01      245.83    177.20 o 
   5  11   2      176.46       70.67    153.78 o 
   7  11   2      167.37      252.05    218.51 o 
   9  11   2     1666.01     2533.56    497.56 o 
  11  11   2      319.82       64.02    279.88 o 
  -2  12   2     1024.34     1167.08    347.56 o 
   0  12   2       92.42      270.73    287.20 o 
   2  12   2      714.27     1108.55    336.59 o 
 -31   1   3      341.44      743.31    146.37 o 
 -29   1   3       78.31      219.34    113.45 o 
 -27   1   3     2591.54     2897.48    251.93 o 
 -25   1   3       97.13      295.77    123.20 o 
 -23   1   3      223.20      242.62    134.06 o 
 -21   1   3     2503.32     2287.89    212.28 o 
 -19   1   3     2621.43     2285.47    204.92 o 
 -17   1   3    14325.05    13306.70    334.26 o 
 -15   1   3      264.81      337.81     64.13 o 
 -13   1   3    16776.10    15912.29    413.81 o 
 -11   1   3       13.73       67.00     41.52 o 
  -9   1   3       26.41       30.76     45.68 o 
  -7   1   3    15851.22    16789.77    242.42 o 
  -5   1   3     8574.76     9492.21    161.35 o 
  -3   1   3   113907.41   131786.00   1099.64 o 
  -1   1   3    32228.02    35711.54    337.52 o 
   1   1   3     2500.54     3093.99     72.37 o 
   3   1   3     1126.77     1239.28     60.07 o 
   5   1   3      371.04      413.81     46.22 o 
   7   1   3      593.15      863.11     54.12 o 
   9   1   3      783.96      743.89     80.42 o 
  11   1   3    53813.54    58363.00    797.05 o 
  13   1   3      962.73     1038.33    100.54 o 
  15   1   3    10582.89     9713.59    236.75 o 
  17   1   3     5812.42     5571.96    269.26 o 
  19   1   3     1177.81     1267.21    173.79 o 
  21   1   3     2490.35     2573.59    225.15 o 
  23   1   3      637.75      301.71    128.02 o 
  25   1   3      742.34      797.95    160.58 o 
  27   1   3      119.61      422.72    127.19 o 
  29   1   3      211.67      227.09    125.49 o 
 -30   2   3      433.29      347.24    145.13 o 
 -28   2   3      792.18      900.90    179.55 o 
 -26   2   3      995.71     1149.14    184.31 o 
 -24   2   3     3060.77     2937.52    241.77 o 
 -22   2   3      946.21     1139.46    180.59 o 
 -20   2   3      905.85      844.54    159.74 o 
 -18   2   3      350.14      184.39    138.35 o 
 -16   2   3     4066.87     3879.04    191.02 o 
 -14   2   3     7584.79     7196.35    175.35 o 
 -12   2   3      380.97      343.70     62.88 o 
 -10   2   3     2148.71     1892.54     93.11 o 
  -8   2   3     3409.97     3503.57    110.37 o 
  -6   2   3      188.64      180.94     47.00 o 
  -4   2   3       85.59      107.70     36.92 o 
  -2   2   3    19540.27    21687.10    242.11 o 
   0   2   3      995.67     1072.38     70.35 o 
   2   2   3     8638.23     8775.85    177.02 o 
   4   2   3    18137.94    18635.04    275.84 o 
   6   2   3     4474.02     4490.30    125.20 o 
   8   2   3    15506.67    14867.15    242.16 o 
  10   2   3    12876.71    12509.49    296.02 o 
  12   2   3    10684.83    10856.27    298.17 o 
  14   2   3      717.66      637.08     98.01 o 
  16   2   3      233.00      342.14     96.75 o 
  18   2   3      443.55      446.70    139.92 o 
  20   2   3        4.46      132.81    115.97 o 
  22   2   3       79.65      169.23    130.03 o 
  24   2   3     1269.11     1344.98    182.82 o 
  26   2   3       33.88      150.46    110.11 o 
  28   2   3      586.36      746.30    154.93 o 
  30   2   3        4.99      290.75    122.53 o 
 -29   3   3      782.87      929.77    224.32 o 
 -27   3   3        4.61      150.90    227.87 o 
 -25   3   3     1685.04     1421.65    299.41 o 
 -23   3   3      340.25      328.60     83.33 o 
 -21   3   3       28.26      131.42     89.29 o 
 -19   3   3     2817.91     2605.36    220.02 o 
 -17   3   3     4592.67     4503.91    200.10 o 
 -15   3   3     1044.91      862.26     98.14 o 
 -13   3   3     1396.58     1280.65     99.92 o 
 -11   3   3      218.13      423.04    185.16 o 
  -9   3   3      362.97      373.70     65.63 o 
  -7   3   3     7415.94     8533.96    180.96 o 
  -5   3   3    20662.13    21883.09    333.87 o 
  -3   3   3     1138.35     1312.74    107.36 o 
  -1   3   3     5101.34     5284.08    158.63 o 
   1   3   3     6559.27     6548.96    189.81 o 
   3   3   3    21718.00    24553.26    414.13 o 
   5   3   3     3788.97     3868.54    279.92 o 
   7   3   3     1252.97     1290.37    122.72 o 
   9   3   3      394.07      433.06     90.47 o 
  11   3   3     5290.20     4815.21    205.02 o 
  13   3   3      238.86      255.62     96.38 o 
  15   3   3     5832.21     5604.44    260.09 o 
  17   3   3      553.05      521.30    139.19 o 
  19   3   3      264.58      399.82    134.08 o 
  21   3   3     1139.71     1261.64    186.69 o 
  23   3   3      733.16      913.22    165.24 o 
  25   3   3      105.85       88.68    129.39 o 
  27   3   3       88.86      330.63    120.93 o 
  29   3   3      163.67      408.32    134.51 o 
 -30   4   3     1809.45     1801.53    478.52 o 
 -28   4   3      122.73      457.18    166.07 o 
 -26   4   3     5190.59     5025.23    396.04 o 
 -24   4   3      315.87      371.61    155.00 o 
 -22   4   3     1266.65     1591.59    184.25 o 
 -20   4   3     9067.29     8401.73    329.47 o 
 -18   4   3     3994.92     4239.77    249.89 o 
 -16   4   3     4758.71     4560.01    203.15 o 
 -14   4   3    11441.77    11714.57    254.09 o 
 -12   4   3     5909.84     6173.97    180.02 o 
 -10   4   3    12368.43    11329.49    244.36 o 
  -8   4   3      332.34      356.43     75.94 o 
  -6   4   3    57063.29    64468.11    769.76 o 
  -4   4   3    89209.16   107175.54   1029.48 o 
  -2   4   3     5224.85     4905.65    175.43 o 
   0   4   3    67276.52    77222.22    937.85 o 
   2   4   3     1109.93      883.59    107.01 o 
   4   4   3    14254.20    15208.48    343.43 o 
   6   4   3     1703.70     1977.92    185.79 o 
   8   4   3     6692.46     6251.11    252.56 o 
  10   4   3    10070.90     9270.59    313.57 o 
  12   4   3    21010.02    20369.82    500.03 o 
  14   4   3    10211.07     8978.14    308.90 o 
  16   4   3       45.49       -2.54    114.85 o 
  18   4   3     2881.80     3185.70    235.85 o 
  20   4   3      514.03      826.69    157.94 o 
  22   4   3     8521.17     7499.44    342.03 o 
  24   4   3     4234.12     3890.77    287.98 o 
  26   4   3      211.50      392.73    143.80 o 
  28   4   3     2993.72     3055.09    311.82 o 
 -27   5   3      805.55      906.80    216.13 o 
 -25   5   3       12.48     -191.28    127.52 o 
 -23   5   3      168.73      212.04    153.66 o 
 -21   5   3      548.27      590.25    164.19 o 
 -19   5   3     2078.59     1949.35    189.62 o 
 -17   5   3     7731.82     7197.08    297.59 o 
 -15   5   3     4227.42     4387.04    207.97 o 
 -13   5   3    19433.73    18646.14    335.95 o 
 -11   5   3      449.85      328.65    101.10 o 
  -9   5   3    11797.62    12794.11    326.61 o 
  -7   5   3       59.30       64.64     74.45 o 
  -5   5   3     1674.54     1906.96    135.25 o 
  -3   5   3     2048.33     2143.47    140.02 o 
  -1   5   3     4118.66     4793.38    197.02 o 
   1   5   3     1540.43     2837.39    463.98 o 
   3   5   3    58172.29    63646.66   1113.67 o 
   5   5   3        3.17       28.75    109.76 o 
   7   5   3     6347.07     5905.98    308.81 o 
   9   5   3     4360.68     4492.44    242.91 o 
  11   5   3    15194.61    15141.50    430.72 o 
  13   5   3      537.79      674.20    161.22 o 
  15   5   3     4678.32     4633.44    298.22 o 
  17   5   3     1547.13     1420.48    210.34 o 
  19   5   3        0.74      -54.69    103.60 o 
  21   5   3       18.10        0.15    100.83 o 
  23   5   3     1512.04     1561.49    199.44 o 
  25   5   3      478.88      498.33    136.89 o 
  27   5   3      874.30      935.67    160.62 o 
 -26   6   3       53.24      321.79    151.53 o 
 -24   6   3     1349.93     2016.76    283.14 o 
 -22   6   3     1972.84     2291.68    295.86 o 
 -20   6   3     1148.82      983.54    199.24 o 
 -18   6   3      190.16      209.63    254.27 o 
 -16   6   3    11645.86    11078.51    561.89 o 
 -14   6   3       28.32       92.59     91.18 o 
 -12   6   3    10591.10    10499.78    354.94 o 
 -10   6   3      908.43     1021.99    154.47 o 
  -8   6   3     3614.64     3664.30    287.10 o 
  -6   6   3     6029.52     5920.90    235.07 o 
  -4   6   3     3855.95     4063.94    229.12 o 
  -2   6   3       14.97      -63.73    110.43 o 
   0   6   3      293.62      335.55    120.35 o 
   2   6   3     8158.58     8067.47    313.89 o 
   4   6   3    20747.63    19295.26   1052.75 o 
   6   6   3     4369.74     4342.95    297.68 o 
   8   6   3    17394.97    17799.63    569.53 o 
  10   6   3     2335.05     2538.03    220.10 o 
  12   6   3     9016.93     8538.85    353.41 o 
  14   6   3     1408.25     1544.37    203.05 o 
  16   6   3      510.40      831.62    263.18 o 
  18   6   3       21.79     -120.12    186.55 o 
  20   6   3       50.88      331.21    140.22 o 
  22   6   3       57.63      274.53    231.07 o 
  24   6   3      143.04      410.55    142.11 o 
  26   6   3      232.36      629.85    163.12 o 
 -25   7   3      693.38      647.96    254.27 o 
 -23   7   3     1400.08     1909.29    350.01 o 
 -21   7   3        6.80      282.90    187.30 o 
 -19   7   3      136.38      228.74    225.00 o 
 -17   7   3     3643.27     3117.37    390.55 o 
 -15   7   3     2707.94     2747.31    346.92 o 
 -13   7   3     5237.87     5616.61    426.58 o 
 -11   7   3     3441.31     3613.18    302.76 o 
  -9   7   3      199.66       56.98    162.33 o 
  -7   7   3    11299.64    11898.09    548.40 o 
  -5   7   3     2165.48     2321.31    207.25 o 
  -3   7   3    29219.05    29889.56    772.45 o 
  -1   7   3      248.92      395.57    218.60 o 
   1   7   3    21437.57    20079.70    525.85 o 
   3   7   3      385.08      517.44    179.31 o 
   5   7   3      352.81      242.90    151.81 o 
   7   7   3       70.09       23.03    158.23 o 
   9   7   3       75.94      109.15    262.50 o 
  11   7   3     7989.99     7619.33    486.27 o 
  13   7   3      578.96      865.28    163.06 o 
  15   7   3     1689.46     1726.95    216.49 o 
  17   7   3     3486.10     3491.25    285.94 o 
  19   7   3      673.27      637.95    160.05 o 
  21   7   3     5841.77     6152.17    383.95 o 
  23   7   3      230.27      583.05    238.55 o 
  25   7   3     1774.59     2038.69    338.31 o 
 -22   8   3       99.00      425.83    198.06 o 
 -20   8   3     3231.20     3111.16    405.27 o 
 -18   8   3      447.86      768.87    229.76 o 
 -16   8   3      279.50      292.63    167.48 o 
 -14   8   3      613.30      718.91    312.81 o 
 -12   8   3      257.27      504.07    193.76 o 
 -10   8   3      346.76      130.94    189.41 o 
  -8   8   3     3876.71     3820.05    367.15 o 
  -6   8   3     1138.51      927.14    213.16 o 
  -4   8   3     3953.19     3443.40    396.04 o 
  -2   8   3     2450.34     2184.78    320.12 o 
   0   8   3     2185.67     2336.24    280.48 o 
   2   8   3     1098.84     1061.61    175.95 o 
   4   8   3     6477.56     6344.53    347.73 o 
   6   8   3      802.22      841.47    296.34 o 
   8   8   3     3339.62     3414.50    441.77 o 
  10   8   3     2529.35     2416.62    446.35 o 
  12   8   3      213.27      263.47    120.73 o 
  14   8   3     1534.10     1499.01    210.21 o 
  16   8   3       93.98      209.23    128.56 o 
  18   8   3        8.94        7.73    175.61 o 
  20   8   3     1942.18     2001.04    312.69 o 
  22   8   3      302.45      989.64    459.15 o 
 -21   9   3     3071.09     3689.33    455.93 o 
 -19   9   3       61.84      478.73    193.59 o 
 -17   9   3     5072.94     4958.49    478.38 o 
 -15   9   3      273.68      354.18    277.14 o 
 -13   9   3     4809.04     4861.26    436.38 o 
 -11   9   3      496.97      767.39    210.64 o 
  -9   9   3     5498.33     5103.68    578.97 o 
  -7   9   3       65.23       98.06    164.14 o 
  -5   9   3       88.95      388.51    181.10 o 
  -3   9   3     3795.98     3686.78    371.34 o 
  -1   9   3    12959.22    11655.78    529.55 o 
   1   9   3     3881.26     3372.70    341.54 o 
   3   9   3    12940.46    12133.83    459.21 o 
   5   9   3       24.84       67.68    119.47 o 
   7   9   3     5548.02     5735.10    361.51 o 
   9   9   3     2888.02     3479.50    338.79 o 
  11   9   3    14890.12    14204.81    747.26 o 
  13   9   3      638.43      658.33    195.56 o 
  15   9   3     4836.96     5010.79    415.45 o 
  17   9   3     1036.14      912.95    233.08 o 
  19   9   3      130.79       54.88    349.39 o 
 -16  10   3       19.53       71.35    258.84 o 
 -14  10   3     2854.83     3054.90    594.52 o 
 -12  10   3      699.25      942.10    242.09 o 
 -10  10   3     7175.23     5864.74    571.65 o 
  -8  10   3     4791.44     5068.64    475.70 o 
  -6  10   3    11072.85    11117.04    620.13 o 
  -4  10   3     1956.13     1864.72    308.62 o 
  -2  10   3    26070.29    25337.39   1229.28 o 
   0  10   3    13296.19    12282.54    568.86 o 
   2  10   3    15126.50    12430.05   1003.36 o 
   4  10   3     5189.71     5093.75    353.65 o 
   6  10   3      824.54     1170.14    271.06 o 
   8  10   3        7.00      205.41    166.56 o 
  10  10   3     2841.91     2931.90    312.95 o 
  12  10   3     1732.85     1896.95    294.03 o 
  14  10   3     3530.98     2921.36    598.18 o 
  16  10   3     1985.98     2034.16    534.15 o 
 -11  11   3     2885.38     3478.41    423.61 o 
  -9  11   3     2241.42     2623.34    365.86 o 
  -7  11   3     2858.38     2690.69    402.44 o 
  -5  11   3       15.67      370.44    388.72 o 
  -3  11   3     3627.25     3537.69    670.43 o 
  -1  11   3      977.83     1265.86    362.20 o 
   1  11   3     1233.73     1953.67    433.54 o 
   3  11   3     1853.45     1856.65    373.17 o 
   5  11   3        8.52      215.07    169.91 o 
   7  11   3     2046.93     1823.41    262.49 o 
   9  11   3      222.44      181.58    168.47 o 
  11  11   3     1630.00     2593.92    545.13 o 
 -30   0   4      802.66      942.35    207.67 o 
 -28   0   4      507.44      361.09    390.55 o 
 -26   0   4     3159.24     3375.96    369.88 o 
 -24   0   4     2186.71     1880.68    297.09 o 
 -22   0   4      713.02      785.30    225.04 o 
 -20   0   4     5234.24     5145.98    390.53 o 
 -18   0   4      172.65      -57.07    136.01 o 
 -16   0   4    13523.80    10876.05    441.74 o 
 -14   0   4    34189.64    35103.18    572.23 o 
 -12   0   4    92145.07    91439.10   1498.18 o 
  -8   0   4    84096.91    85867.82   1405.73 o 
  -6   0   4    10311.38    10538.11    305.17 o 
  -4   0   4   100930.32   112816.93   1229.86 o 
  -2   0   4      159.79      165.68     39.98 o 
   0   0   4    14781.93    16452.94    300.04 o 
   4   0   4    28841.76    31391.63    553.02 o 
   6   0   4    52462.74    56518.74    712.54 o 
   8   0   4   746783.69   823146.81   8339.61 o 
  10   0   4    71310.26    76605.04    951.29 o 
  12   0   4   479638.47   523723.75   6865.22 o 
  14   0   4    10848.11     9666.73    417.20 o 
  16   0   4    49661.70    47789.05   1055.83 o 
  18   0   4    10936.67    10034.55    504.88 o 
  20   0   4       16.44      155.78    175.61 o 
  22   0   4       33.52      -48.85    163.72 o 
  24   0   4     2770.51     2505.52    674.09 o 
  26   0   4      146.33      -41.29    322.87 o 
  28   0   4     6653.63     5380.34    470.75 o 
  30   0   4       87.64      224.13    511.28 o 
 -31   1   4      216.16      464.80    141.50 o 
 -29   1   4     4115.63     3766.96    282.73 o 
 -27   1   4      740.31      776.03    155.64 o 
 -25   1   4     9347.32     7877.00    375.98 o 
 -23   1   4      102.55       43.89    115.91 o 
 -21   1   4       25.86      143.53    115.53 o 
 -19   1   4      152.99      152.10    112.74 o 
 -17   1   4      137.57      116.08     62.84 o 
 -15   1   4     1935.90     1982.51    158.01 o 
 -13   1   4     9957.41     9926.16    190.99 o 
 -11   1   4    27170.78    28030.89    348.23 o 
  -9   1   4      986.85      916.40     78.94 o 
  -7   1   4     9602.28     9687.19    161.87 o 
  -5   1   4     4772.11     4674.57    120.84 o 
  -3   1   4    11483.98    12721.91    180.45 o 
  -1   1   4   454384.59   522585.88   4131.95 o 
   1   1   4    10382.73    10618.71    174.74 o 
   3   1   4      163.29      298.72     42.24 o 
   5   1   4    10643.94    10752.70    162.75 o 
   7   1   4     3064.68     3415.48     97.95 o 
   9   1   4      677.63      608.17     56.46 o 
  11   1   4      108.09      110.86     65.37 o 
  13   1   4       19.96      -47.11     62.26 o 
  15   1   4      626.12      586.39     93.25 o 
  17   1   4    10092.13     9208.04    337.44 o 
  19   1   4     2675.99     2850.65    223.93 o 
  21   1   4     8840.78     7679.41    331.23 o 
  23   1   4     2513.97     2423.08    231.90 o 
  25   1   4     3263.20     3276.17    266.28 o 
  27   1   4     4334.61     3741.85    289.11 o 
  29   1   4        0.98      254.10    117.74 o 
 -30   2   4      644.04      927.06    192.57 o 
 -28   2   4     3624.67     3468.44    434.21 o 
 -26   2   4     3480.87     3603.83    267.98 o 
 -24   2   4     2813.79     2461.76    270.64 o 
 -22   2   4      271.54      283.09     87.35 o 
 -20   2   4      240.19      128.57    105.88 o 
 -18   2   4      510.14      570.26    106.21 o 
 -16   2   4      824.49      968.99     92.20 o 
 -14   2   4       35.20       38.45     54.52 o 
 -12   2   4        3.56       42.47     55.26 o 
 -10   2   4     2880.13     2777.10    108.58 o 
  -8   2   4    19216.33    20057.96    261.77 o 
  -4   2   4     9216.77     9388.93    152.49 o 
  -2   2   4    92062.44   107822.81    953.17 o 
   0   2   4    10228.47    11639.43    257.70 o 
   2   2   4    49560.93    56694.88    620.71 o 
   4   2   4       34.70       88.55     46.42 o 
   6   2   4       36.22       42.65     33.62 o 
   8   2   4       48.71       42.41     40.84 o 
  10   2   4     1223.02     1176.92     76.13 o 
  12   2   4     1314.08     1309.44    115.62 o 
  14   2   4     2884.45     2765.81    156.88 o 
  16   2   4      162.67      110.54    111.35 o 
  18   2   4     4047.50     3895.81    297.83 o 
  20   2   4     1571.26     1544.82    192.83 o 
  22   2   4     4208.72     4272.89    281.52 o 
  24   2   4      344.13      465.45    131.96 o 
  26   2   4     6052.92     5614.23    333.55 o 
  28   2   4       71.57      140.50    144.00 o 
  30   2   4      308.25      262.82    177.96 o 
 -29   3   4      127.67      -69.51    113.91 o 
 -27   3   4     2111.15     2376.61    292.04 o 
 -25   3   4        1.27       56.50    172.95 o 
 -23   3   4     5868.60     5980.32    301.55 o 
 -21   3   4     1036.24      897.92    211.57 o 
 -19   3   4    29383.95    27241.58    568.11 o 
 -17   3   4      191.55      167.10     88.69 o 
 -15   3   4    71795.71    68642.70   1083.72 o 
 -13   3   4     1226.30     1434.28    104.73 o 
 -11   3   4     3480.69     2800.65    121.60 o 
  -9   3   4      404.28      582.18     71.85 o 
  -7   3   4    12269.57    13836.84    330.46 o 
  -5   3   4     6790.32     7720.26    163.00 o 
  -3   3   4    18334.68    21034.80    269.35 o 
  -1   3   4     5413.03     5683.17    184.21 o 
   1   3   4    29659.97    32898.58    464.22 o 
   3   3   4     5632.53     6030.43    181.92 o 
   5   3   4    17789.81    16468.12    746.69 o 
   7   3   4      473.47      450.30     83.52 o 
   9   3   4    86470.76    91634.30   1010.91 o 
  11   3   4     1701.87     1620.66    143.41 o 
  13   3   4    26827.28    25244.36    497.59 o 
  15   3   4      853.42      882.04    124.76 o 
  17   3   4     5857.60     5588.52    282.38 o 
  19   3   4     1146.32     1139.07    321.43 o 
  21   3   4      545.35      645.22    154.83 o 
  23   3   4        9.72      -62.94     96.45 o 
  25   3   4      551.86      512.73    143.15 o 
  27   3   4        4.02      240.18    120.93 o 
  29   3   4      190.84      320.44    122.36 o 
 -30   4   4      895.52     1195.09    226.59 o 
 -28   4   4        6.10      294.12    128.36 o 
 -26   4   4     1630.28     1895.89    283.88 o 
 -24   4   4     3829.51     3825.62    341.97 o 
 -22   4   4        0.60      -36.70    188.82 o 
 -20   4   4      880.67      901.87    210.42 o 
 -18   4   4      316.40      393.08    106.95 o 
 -16   4   4    13556.29    13124.23    312.61 o 
 -14   4   4     6444.26     6273.54    189.77 o 
 -12   4   4    24684.62    26311.20    378.62 o 
 -10   4   4    25271.59    25363.49    381.03 o 
  -8   4   4      862.46     1092.21    100.45 o 
  -6   4   4    15489.33    15582.55    302.81 o 
  -4   4   4    14927.51    18555.61    297.80 o 
  -2   4   4    50787.63    56914.53    685.99 o 
   0   4   4   135985.39   162140.27   1603.56 o 
   2   4   4     4063.12     4487.27    185.50 o 
   4   4   4    36492.12    40074.87    631.14 o 
   6   4   4     5239.16     5530.66    276.17 o 
   8   4   4    14506.24    14453.51    372.56 o 
  10   4   4    14640.82    15628.77    411.41 o 
  12   4   4     9003.79     8187.64    315.12 o 
  14   4   4    17561.83    16002.66    411.88 o 
  16   4   4     5459.10     5296.41    277.05 o 
  18   4   4     1186.78     1494.39    185.45 o 
  20   4   4        4.07       37.97    115.32 o 
  22   4   4     5973.65     5880.61    328.00 o 
  24   4   4       79.50      313.13    126.02 o 
  26   4   4     2608.30     2324.42    245.76 o 
  28   4   4     1302.32     1662.95    210.29 o 
 -27   5   4     1479.92     1615.02    254.50 o 
 -25   5   4     2777.59     3261.10    335.13 o 
 -23   5   4       33.99      119.20    123.11 o 
 -21   5   4      407.24      364.06    154.57 o 
 -19   5   4      554.86      425.98    172.77 o 
 -17   5   4       69.17      112.43     83.70 o 
 -15   5   4       61.81      108.38     71.57 o 
 -13   5   4     7840.34     8130.48    220.66 o 
 -11   5   4     2986.30     2997.47    175.95 o 
  -9   5   4     8806.95     7670.53    238.02 o 
  -7   5   4     1858.84     1742.67    134.61 o 
  -5   5   4    22903.32    21532.08    362.76 o 
  -3   5   4     8713.76     9104.48    236.41 o 
  -1   5   4    84561.84    92785.31   1085.77 o 
   1   5   4     1036.87     1224.91    167.50 o 
   3   5   4    19178.47    19211.23    424.47 o 
   5   5   4     6469.65     6681.99    312.97 o 
   7   5   4     6764.65     6610.85    330.95 o 
   9   5   4     1210.94     1309.47    160.55 o 
  11   5   4     2618.96     2522.69    212.26 o 
  13   5   4     3139.80     3156.41    242.45 o 
  15   5   4    13268.61    11593.40    468.82 o 
  17   5   4     7337.65     6731.68    347.80 o 
  19   5   4     8103.06     8045.29    537.69 o 
  21   5   4     1158.06     1174.76    179.76 o 
  23   5   4     5267.45     5582.26    384.17 o 
  25   5   4      579.65      461.45    145.85 o 
  27   5   4     1605.65     1712.98    209.63 o 
 -26   6   4      374.42      546.92    178.51 o 
 -24   6   4      688.87      787.03    192.72 o 
 -22   6   4     1071.10      957.77    305.02 o 
 -20   6   4     5570.10     5321.55    378.38 o 
 -18   6   4     2882.07     2949.83    294.80 o 
 -16   6   4    10628.36    10529.04    550.81 o 
 -14   6   4     6337.72     6206.53    353.32 o 
 -12   6   4    18668.87    17897.39    400.71 o 
 -10   6   4     1839.00     1861.11    155.64 o 
  -8   6   4    16509.00    16300.40    472.62 o 
  -6   6   4      235.12      408.65     93.12 o 
  -4   6   4       44.48      103.02     94.00 o 
  -2   6   4     6411.32     6634.07    247.06 o 
   0   6   4     3863.53     4135.90    318.61 o 
   2   6   4     5434.99     5343.33    417.08 o 
   4   6   4    12819.55    12623.92    481.10 o 
   6   6   4      464.15      340.03    154.99 o 
   8   6   4    37928.62    35629.02    854.00 o 
  10   6   4     5371.47     5263.68    276.22 o 
  12   6   4    29849.74    28805.08    651.05 o 
  14   6   4     1291.67     1056.96    188.30 o 
  16   6   4     6827.21     6237.19    369.78 o 
  18   6   4     3238.31     3031.00    327.23 o 
  20   6   4     3801.17     3550.33    304.13 o 
  22   6   4       37.31      149.00    262.77 o 
  24   6   4       26.61      102.93    132.97 o 
  26   6   4       15.62      485.05    155.55 o 
 -25   7   4     1198.54     1619.40    342.79 o 
 -23   7   4     2053.92     1697.28    332.40 o 
 -21   7   4      670.87      946.10    255.71 o 
 -19   7   4     1448.28     2248.74    346.19 o 
 -17   7   4      264.51      253.01    192.07 o 
 -15   7   4     3514.10     4364.82    410.04 o 
 -13   7   4      503.55      463.96    209.12 o 
 -11   7   4     3434.66     2708.38    353.97 o 
  -9   7   4     3777.43     3743.50    220.28 o 
  -7   7   4     1559.12     1512.57    161.35 o 
  -5   7   4      159.04       41.17    121.36 o 
  -3   7   4     2383.25     2272.18    300.00 o 
  -1   7   4    11995.76    12920.70    418.92 o 
   1   7   4     2161.45     2125.45    214.57 o 
   3   7   4     2107.51     2144.27    221.26 o 
   5   7   4     3136.72     3354.13    564.33 o 
   7   7   4     2399.33     2088.47    257.08 o 
   9   7   4     7927.91     7997.32    425.87 o 
  11   7   4     3437.17     3324.01    257.74 o 
  13   7   4    10659.45     9699.22    391.06 o 
  15   7   4     1064.74     1301.14    191.81 o 
  17   7   4     2063.34     2303.08    248.12 o 
  19   7   4       18.07      278.04    133.13 o 
  21   7   4     3271.91     3527.21    396.66 o 
  23   7   4      731.32      886.34    245.14 o 
 -22   8   4      481.72      652.61    312.81 o 
 -20   8   4      736.44      879.57    238.76 o 
 -18   8   4      448.16      242.89    188.36 o 
 -16   8   4      475.31      601.38    202.15 o 
 -14   8   4        5.33     -166.48    259.76 o 
 -12   8   4     1469.42     1551.57    286.10 o 
 -10   8   4     4309.82     4716.48    639.33 o 
  -8   8   4      536.81      543.23    223.49 o 
  -6   8   4     7072.13     7041.57    455.90 o 
  -4   8   4      128.33      265.17    142.40 o 
  -2   8   4    14035.07    12154.72    504.49 o 
   0   8   4     6637.34     6655.66    340.23 o 
   2   8   4    27751.67    26860.77    662.21 o 
   4   8   4      795.95      991.25    173.69 o 
   6   8   4    21504.09    20080.78    676.83 o 
   8   8   4      965.67     1249.05    225.02 o 
  10   8   4      129.41      512.48    187.47 o 
  12   8   4      141.27      -11.09    141.05 o 
  14   8   4    16127.81    13925.82    598.49 o 
  16   8   4       15.81      -85.79    153.55 o 
  18   8   4     6907.53     6075.09    525.92 o 
  20   8   4     1674.92     1769.75    418.91 o 
  22   8   4     6402.13     6341.42    507.97 o 
 -21   9   4      212.03      186.66    216.77 o 
 -19   9   4     4056.03     4602.18    522.26 o 
 -17   9   4      380.94      497.02    263.42 o 
 -15   9   4     3607.53     3695.15    614.64 o 
 -13   9   4       52.07      732.59    228.41 o 
 -11   9   4     2003.22     2077.87    326.45 o 
  -9   9   4      712.30      699.92    406.10 o 
  -7   9   4     3946.19     3997.68    410.43 o 
  -5   9   4     2946.48     3294.65    391.54 o 
  -3   9   4     1468.64     1745.90    220.83 o 
  -1   9   4      875.15      941.01    215.36 o 
   1   9   4    11533.79    11148.42    440.21 o 
   3   9   4      137.08      530.18    146.08 o 
   5   9   4    10981.37     9544.25    416.46 o 
   7   9   4      326.79      420.63    153.09 o 
   9   9   4    13741.78    12604.29    560.43 o 
  11   9   4      301.05      655.56    218.60 o 
  13   9   4     4777.95     4830.19    558.85 o 
  15   9   4     3951.68     4314.08    408.83 o 
  17   9   4       72.59      567.21    194.85 o 
  19   9   4      300.98      642.67    237.00 o 
 -16  10   4     4672.06     4625.44    487.63 o 
 -14  10   4     2471.25     2608.56    556.10 o 
 -12  10   4     2734.76     2980.33    394.01 o 
 -10  10   4     1598.57     1827.86    445.43 o 
  -8  10   4      241.92      463.97    224.09 o 
  -6  10   4        6.61        1.26    155.87 o 
  -4  10   4      577.30      687.86    228.61 o 
  -2  10   4      151.43      320.09    258.84 o 
   0  10   4     6260.33     5930.53    642.08 o 
   2  10   4      241.49      593.97    188.41 o 
   4  10   4     3965.81     3700.27    314.59 o 
   6  10   4      323.71      554.68    160.94 o 
   8  10   4     6305.21     6769.26    628.86 o 
  10  10   4     1169.88     1665.53    341.26 o 
  12  10   4     4305.07     4599.04    412.06 o 
  14  10   4     2629.75     2956.22    356.41 o 
  16  10   4       51.57      433.54    318.30 o 
 -11  11   4       35.69      345.84    201.74 o 
  -9  11   4     6821.27     7323.57   1138.73 o 
  -7  11   4       16.30      200.76    181.46 o 
  -5  11   4     9594.23     9547.45    648.26 o 
  -3  11   4      535.04      764.10    231.39 o 
  -1  11   4    13237.85    11392.16    668.08 o 
   1  11   4      992.87     1326.07    287.28 o 
   3  11   4     3374.02     3553.02    426.04 o 
   5  11   4      887.30     1433.30    219.69 o 
   7  11   4      624.97      684.94    235.17 o 
   9  11   4     1592.01     2066.07    265.28 o 
  11  11   4      541.54      676.06    244.56 o 
 -31   1   5     1436.78     1710.88    237.51 o 
 -29   1   5      240.80      380.34    147.58 o 
 -27   1   5     3550.65     3363.76    262.41 o 
 -25   1   5      889.12      989.76    159.69 o 
 -23   1   5       39.66       77.66    151.53 o 
 -21   1   5     2397.77     2110.62    243.82 o 
 -19   1   5      184.60      167.27     81.16 o 
 -17   1   5     9730.92     8827.98    239.15 o 
 -15   1   5    16268.23    16387.57    268.17 o 
 -13   1   5     2633.05     2564.53    111.41 o 
 -11   1   5      825.59      797.11     73.17 o 
  -9   1   5      567.15      603.00     64.73 o 
  -7   1   5     8733.35     8017.48    203.74 o 
  -5   1   5     6480.67     6730.41    211.76 o 
  -3   1   5   124571.48   142328.44   1715.98 o 
  -1   1   5    77429.92    87483.20    759.32 o 
   1   1   5    10497.99    11269.91    196.79 o 
   3   1   5    22413.97    22787.39    364.10 o 
   5   1   5    20606.67    20445.64    391.63 o 
   7   1   5      320.28      238.82     53.99 o 
   9   1   5    16045.44    17814.84    243.18 o 
  11   1   5     3879.42     3672.72    110.21 o 
  13   1   5      970.40     1458.53    115.84 o 
  15   1   5     1512.68     1485.50    167.33 o 
  17   1   5    13942.60    13348.41    386.51 o 
  19   1   5     2127.45     2155.50    208.75 o 
  21   1   5     2600.78     2673.75    238.45 o 
  23   1   5      532.05      592.10    150.55 o 
  25   1   5     1472.88     1374.08    192.02 o 
  27   1   5      589.69      703.57    157.35 o 
  29   1   5      410.87      609.93    137.33 o 
 -30   2   5       70.25      287.65    204.27 o 
 -28   2   5      727.09      643.56    165.90 o 
 -26   2   5      118.96      308.88    136.10 o 
 -24   2   5      444.07      318.76    128.54 o 
 -22   2   5      737.74      893.52    164.91 o 
 -20   2   5     1970.49     1721.66    190.68 o 
 -18   2   5    15078.91    13911.69    316.20 o 
 -16   2   5       10.60      -42.70     61.60 o 
 -14   2   5    15628.81    15108.20    260.41 o 
 -12   2   5      415.57      406.79     68.73 o 
 -10   2   5      762.20     1126.66     89.72 o 
  -8   2   5      135.51      139.95     49.88 o 
  -6   2   5     8049.14     7920.52    146.91 o 
  -4   2   5    47002.20    50509.69    535.42 o 
  -2   2   5    49309.19    54254.71    585.93 o 
   0   2   5    21459.14    23228.34    388.66 o 
   2   2   5     2991.09     3375.79     97.06 o 
   4   2   5     4062.42     3526.88    162.07 o 
   6   2   5      898.18      561.02     94.93 o 
   8   2   5      403.66      421.00     57.39 o 
  10   2   5    37421.41    38381.52    429.86 o 
  12   2   5     2737.54     2873.35    106.96 o 
  14   2   5     2089.93     1718.64    146.99 o 
  16   2   5     1254.19     1453.49    178.66 o 
  18   2   5     2703.45     2365.16    212.82 o 
  20   2   5      429.12      428.45    141.84 o 
  22   2   5      309.21      329.74    130.35 o 
  24   2   5      408.27      501.04    164.76 o 
  26   2   5      162.80      257.57    120.86 o 
  28   2   5        4.94      320.53    111.32 o 
  30   2   5      174.18      441.24    207.27 o 
 -29   3   5      268.17      727.68    167.81 o 
 -27   3   5      153.38      408.69    161.65 o 
 -25   3   5        0.46      147.55    136.79 o 
 -23   3   5      330.80      301.77    146.40 o 
 -21   3   5      209.42      137.05    107.78 o 
 -19   3   5     3175.96     3421.51    223.80 o 
 -17   3   5      944.27      901.75    119.38 o 
 -15   3   5     1184.10     1291.20    108.68 o 
 -13   3   5     5352.41     5259.80    179.57 o 
 -11   3   5     2661.76     2315.31    110.87 o 
  -9   3   5      378.41      396.33     64.36 o 
  -7   3   5       46.58       73.46     42.04 o 
  -5   3   5      546.65      659.92     52.78 o 
  -3   3   5     4346.87     5142.29    139.35 o 
  -1   3   5     8505.28    10326.08    214.97 o 
   1   3   5    20649.22    22527.08    351.87 o 
   3   3   5      180.17      257.93     69.72 o 
   5   3   5      219.52      326.39     57.48 o 
   7   3   5      562.24      691.36     89.65 o 
   9   3   5     5743.28     5993.44    188.62 o 
  11   3   5      279.68      368.97     66.08 o 
  13   3   5     4830.08     4830.81    265.58 o 
  15   3   5      593.24      475.87    114.06 o 
  17   3   5      369.48      192.78    125.65 o 
  19   3   5      207.27      279.15    125.36 o 
  21   3   5     1892.09     1893.80    264.30 o 
  23   3   5       33.69       69.02    110.61 o 
  25   3   5        1.21      -79.45    139.67 o 
  27   3   5      194.42      410.82    165.59 o 
  29   3   5        0.76      287.05    117.76 o 
 -28   4   5      890.57      829.12    240.70 o 
 -26   4   5     1764.09     1761.63    265.02 o 
 -24   4   5     3896.08     3972.55    471.54 o 
 -22   4   5     2405.79     2503.12    286.18 o 
 -20   4   5     3563.01     4001.33    322.97 o 
 -18   4   5     2513.17     2722.17    176.58 o 
 -16   4   5     5201.22     4828.13    182.15 o 
 -14   4   5    24146.08    22897.52    360.32 o 
 -12   4   5      449.05      587.36     82.04 o 
 -10   4   5     8970.78     9713.13    221.63 o 
  -8   4   5    22441.78    22998.83    491.80 o 
  -6   4   5     6942.27     7049.48    264.98 o 
  -4   4   5    85884.16    99070.86   1075.74 o 
  -2   4   5     2647.23     3382.45    141.77 o 
   0   4   5    36547.02    38759.50    998.31 o 
   2   4   5    44893.10    52128.06    668.25 o 
   4   4   5       47.58      -16.72     62.40 o 
   6   4   5    21474.75    22101.58    397.40 o 
   8   4   5       96.81       96.70     64.23 o 
  10   4   5    23873.29    24195.88    460.13 o 
  12   4   5     2534.58     2627.11    218.01 o 
  14   4   5     2232.43     2266.06    189.35 o 
  16   4   5       57.40        8.19     86.05 o 
  18   4   5     7755.25     7162.35    318.06 o 
  20   4   5     8154.44     8021.86    345.71 o 
  22   4   5        0.36      112.89    111.98 o 
  24   4   5     4419.48     4137.47    294.90 o 
  26   4   5     1393.29     1169.76    184.52 o 
  28   4   5      780.46     1001.04    164.63 o 
 -27   5   5       98.78      419.02    173.01 o 
 -25   5   5       65.13      180.73    127.69 o 
 -23   5   5        6.84      -68.38    116.72 o 
 -21   5   5     4330.18     4694.69    358.35 o 
 -19   5   5       66.63       34.56    111.69 o 
 -17   5   5     1905.29     2205.41    203.44 o 
 -15   5   5     7533.46     7115.60    258.49 o 
 -13   5   5     5653.46     5432.23    188.45 o 
 -11   5   5    18215.06    18132.33    519.49 o 
  -9   5   5     3522.43     3691.40    186.14 o 
  -7   5   5    11083.31    10856.92    244.57 o 
  -5   5   5     7914.02     9064.97    222.16 o 
  -3   5   5    14077.48    16168.13    319.35 o 
  -1   5   5       38.71       84.16     67.92 o 
   1   5   5     1302.78     1490.42    132.05 o 
   3   5   5     1552.85     1554.74    137.05 o 
   5   5   5     6090.72     6340.26    402.29 o 
   7   5   5     5373.71     5629.68    248.14 o 
   9   5   5    22410.87    22941.40    836.55 o 
  11   5   5     3844.19     3900.18    252.85 o 
  13   5   5    13505.63    13111.45    369.06 o 
  15   5   5       15.14       10.31     89.87 o 
  17   5   5     1501.83     1565.89    187.19 o 
  19   5   5      945.60      795.07    182.82 o 
  21   5   5      597.69      781.95    191.53 o 
  23   5   5       32.69      275.47    264.05 o 
  25   5   5        0.25      134.48    126.22 o 
  27   5   5      119.44      393.34    126.09 o 
 -26   6   5      118.65      -20.89    210.66 o 
 -24   6   5      474.36      568.34    175.23 o 
 -22   6   5       40.49      279.30    136.13 o 
 -20   6   5       43.35       84.77    157.95 o 
 -18   6   5     6080.07     5394.61    366.74 o 
 -16   6   5      324.69      802.67    187.03 o 
 -14   6   5    11174.14    10302.34    410.84 o 
 -12   6   5      710.52      666.83    159.39 o 
 -10   6   5    10668.72    10577.67    302.16 o 
  -8   6   5     3275.78     3497.90    174.65 o 
  -6   6   5     8495.82     7986.77    231.65 o 
  -4   6   5     3335.56     3427.18    199.72 o 
  -2   6   5     4203.90     4275.40    196.73 o 
   0   6   5     5908.96     5729.89    220.95 o 
   2   6   5     4418.10     4555.41    243.26 o 
   4   6   5     3241.66     3442.39    288.11 o 
   6   6   5     3661.42     3150.81    280.48 o 
   8   6   5      139.61      162.42    115.44 o 
  10   6   5    18614.80    17168.59    474.41 o 
  12   6   5      873.73      837.15    168.46 o 
  14   6   5    11875.38    11073.87    414.73 o 
  16   6   5     1262.41     1662.85    184.05 o 
  18   6   5      596.58     1008.40    297.44 o 
  20   6   5        1.75      242.74    141.94 o 
  22   6   5      750.48     1176.59    201.28 o 
  24   6   5       12.18        2.86    125.66 o 
  26   6   5        7.32      260.86    201.69 o 
 -25   7   5      678.99      788.69    263.32 o 
 -23   7   5     1047.30     1249.15    299.63 o 
 -21   7   5     5370.62     5165.00    495.60 o 
 -19   7   5      440.93      518.40    224.36 o 
 -17   7   5     2742.11     2527.08    353.12 o 
 -15   7   5      702.01     1204.37    263.08 o 
 -13   7   5       21.95     -226.84    158.02 o 
 -11   7   5      178.51      240.44    189.93 o 
  -9   7   5     2557.03     2546.70    250.73 o 
  -7   7   5     6412.38     6590.77    237.26 o 
  -5   7   5     6532.69     6844.14    278.34 o 
  -3   7   5    16622.93    16005.68    471.82 o 
  -1   7   5    22099.49    21790.83    492.77 o 
   1   7   5     4529.34     4305.70    279.72 o 
   3   7   5    20511.02    19880.65    857.93 o 
   5   7   5      305.18      155.76    403.36 o 
   7   7   5     1918.67     1839.42    399.70 o 
   9   7   5        6.08       99.69    134.31 o 
  11   7   5     2618.45     2472.47    233.72 o 
  13   7   5      357.15      628.24    154.65 o 
  15   7   5       60.92      167.69    236.89 o 
  17   7   5      393.83      921.29    179.11 o 
  19   7   5      160.51      599.33    198.25 o 
  21   7   5     2165.37     2081.58    334.24 o 
  23   7   5     3090.39     3528.61    563.42 o 
 -22   8   5      660.74      789.28    256.93 o 
 -20   8   5      164.97      256.14    193.05 o 
 -18   8   5     3277.10     3316.97    717.99 o 
 -16   8   5        1.28       43.91    310.06 o 
 -14   8   5     4972.58     4515.69    418.71 o 
 -12   8   5      146.39      201.67    167.06 o 
 -10   8   5     2598.69     2726.81    351.57 o 
  -8   8   5        0.67      -19.41    182.45 o 
  -6   8   5     5274.93     4911.71    492.08 o 
  -4   8   5     5133.20     4848.15    312.37 o 
  -2   8   5     8070.80     7162.72    654.69 o 
   0   8   5      611.98      611.65    133.93 o 
   2   8   5     1069.48     1456.39    221.69 o 
   4   8   5     2200.97     2095.83    234.90 o 
   6   8   5     1131.00     1400.82    240.21 o 
   8   8   5      410.71      432.64    170.08 o 
  10   8   5     2280.34     2402.41    358.54 o 
  12   8   5        6.80        1.59    134.49 o 
  14   8   5     1736.96     1966.36    311.89 o 
  16   8   5      832.96     1108.10    190.90 o 
  18   8   5       30.74      238.61    135.42 o 
  20   8   5     1239.12     1196.19    264.28 o 
  22   8   5      170.47      441.15    255.18 o 
 -19   9   5     1523.19     1477.60    294.80 o 
 -17   9   5     6725.18     6896.04    555.92 o 
 -15   9   5     5563.22     5394.56    702.44 o 
 -13   9   5      828.25     1104.40    279.88 o 
 -11   9   5     6030.25     5772.45    486.23 o 
  -9   9   5      164.61      109.55    174.84 o 
  -7   9   5     3734.85     3690.11    825.01 o 
  -5   9   5     1070.78     1179.62    268.01 o 
  -3   9   5     4876.00     5055.23    464.63 o 
  -1   9   5       15.21      -66.70    110.13 o 
   1   9   5        4.39      112.03    107.58 o 
   3   9   5      384.09      421.30    220.19 o 
   5   9   5    12527.04    12210.20    471.89 o 
   7   9   5       32.73     -340.25    226.83 o 
   9   9   5    10325.76     9720.79    620.13 o 
  11   9   5      603.32      652.94    185.82 o 
  13   9   5     4830.19     4976.19    351.97 o 
  15   9   5     1397.99     1352.86    216.56 o 
  17   9   5     3320.80     3716.68    328.45 o 
  19   9   5      877.51     1056.68    249.45 o 
 -16  10   5      866.92     1224.26    240.36 o 
 -14  10   5      296.27       58.54    234.15 o 
 -12  10   5       52.97       81.14    170.58 o 
 -10  10   5      243.68      189.75    182.69 o 
  -8  10   5     5137.19     5388.49    496.79 o 
  -6  10   5      261.56      376.04    186.22 o 
  -4  10   5    19368.82    17070.55    762.57 o 
  -2  10   5     1097.77     1850.06    331.90 o 
   0  10   5    17022.72    16091.15    732.03 o 
   2  10   5     2209.54     2256.28    282.81 o 
   4  10   5    15234.76    13995.86    502.45 o 
   6  10   5     2000.40     2366.99    241.84 o 
   8  10   5     9181.40     9369.12    417.35 o 
  10  10   5     4120.86     4522.96    640.25 o 
  12  10   5      223.41      240.16    155.99 o 
  14  10   5        4.40      388.64    397.30 o 
  16  10   5      846.58     1233.43    195.47 o 
 -11  11   5     1430.93     1816.74    326.30 o 
  -9  11   5     1968.55     2603.11    556.10 o 
  -7  11   5      364.79      655.46    365.86 o 
  -5  11   5     3998.35     3951.26    455.53 o 
  -3  11   5       21.00      261.22    169.09 o 
  -1  11   5     3092.46     4079.25    997.87 o 
   1  11   5        6.48      329.78    187.78 o 
   3  11   5     2787.34     2827.02    544.21 o 
   5  11   5     1518.38     1765.48    258.86 o 
   7  11   5       71.74      160.36    160.98 o 
   9  11   5     1821.03     2532.49    262.63 o 
  11  11   5       12.05      190.94    133.94 o 
 -30   0   6      744.75      806.71    296.34 o 
 -28   0   6     1216.76      991.89    310.06 o 
 -26   0   6     1613.01     1843.20    302.98 o 
 -24   0   6      421.05      193.29    168.33 o 
 -22   0   6     2422.23     2340.47    302.67 o 
 -20   0   6     7577.61     6332.73    400.81 o 
 -16   0   6     8691.28     7644.57    530.49 o 
 -14   0   6    11577.05     9479.36    513.09 o 
 -12   0   6      182.36       93.16     75.72 o 
 -10   0   6    13121.07    12064.10    285.56 o 
  -8   0   6    22541.05    21619.53    376.96 o 
  -6   0   6   107421.16   115198.84   1305.16 o 
  -4   0   6    38536.64    40689.27    647.48 o 
  -2   0   6    45408.41    47547.59    897.26 o 
   0   0   6    79374.13    88117.86   1219.18 o 
   2   0   6   118032.14   131082.69   1750.09 o 
   4   0   6     2888.28     2844.40    289.94 o 
   6   0   6    81522.84    92507.08   1106.62 o 
   8   0   6    81018.84    89579.12   1099.42 o 
  10   0   6   117285.73   129373.96   1521.14 o 
  12   0   6    15362.54    14744.58    319.74 o 
  14   0   6   162426.88   155386.50   2416.74 o 
  16   0   6    26021.68    22302.49   1121.35 o 
  18   0   6    87164.30    82041.48   1589.76 o 
  20   0   6     7580.26     7047.72    785.68 o 
  22   0   6     6052.28     5655.62    647.57 o 
  24   0   6     3148.98     3323.61    720.74 o 
  26   0   6        2.96       76.92    270.73 o 
  28   0   6       30.63      100.24    166.56 o 
  30   0   6     2043.55     2352.41    338.84 o 
 -31   1   6      238.22      844.40    175.73 o 
 -29   1   6      414.76      659.13    172.28 o 
 -27   1   6     5901.38     5165.68    368.71 o 
 -25   1   6     1124.92     1186.18    199.06 o 
 -23   1   6     8690.02     7534.98    436.30 o 
 -21   1   6      935.45      822.26    157.86 o 
 -19   1   6    25686.72    23447.05    508.86 o 
 -17   1   6      247.00      220.01     71.18 o 
 -15   1   6      386.12      375.36     71.32 o 
 -13   1   6     9093.41     8848.27    190.32 o 
 -11   1   6    10530.87    11420.28    205.28 o 
  -9   1   6      311.79      235.79     49.08 o 
  -7   1   6      378.66      265.53     87.17 o 
  -5   1   6     2694.50     2843.07    136.24 o 
  -3   1   6    98942.35   109477.84   1243.73 o 
  -1   1   6    81237.02    88967.16    778.50 o 
   1   1   6     3523.99     3341.00    153.93 o 
   3   1   6       88.03       87.88     24.43 o 
   5   1   6    15888.21    15198.08    255.69 o 
   7   1   6      321.22      363.56     56.07 o 
   9   1   6    21893.73    21069.24    279.28 o 
  11   1   6     6136.47     5651.51    139.34 o 
  13   1   6      285.77      349.16     97.35 o 
  15   1   6       26.00     -127.56     88.58 o 
  17   1   6      475.94      212.89    127.93 o 
  19   1   6       17.19       15.74    108.21 o 
  21   1   6      738.78      755.52    163.37 o 
  23   1   6     2588.55     2082.19    223.44 o 
  25   1   6     2766.64     2539.06    245.69 o 
  27   1   6     1866.17     1419.53    191.68 o 
  29   1   6      315.82      796.38    153.68 o 
 -30   2   6      233.17      499.58    157.06 o 
 -28   2   6     1627.09     1958.80    270.70 o 
 -26   2   6     1954.32     2040.96    263.27 o 
 -24   2   6     1674.08     1601.48    239.06 o 
 -22   2   6     4886.15     4416.21    306.54 o 
 -20   2   6     7188.81     6643.54    298.92 o 
 -18   2   6     5220.64     4776.74    200.18 o 
 -16   2   6      999.39     1134.12    104.36 o 
 -14   2   6     6561.46     6260.21    172.54 o 
 -12   2   6     1090.43     1205.10     91.10 o 
 -10   2   6      503.73      599.51     69.25 o 
  -8   2   6     1544.40     1748.19     94.14 o 
  -6   2   6       31.42      -15.98     77.24 o 
  -4   2   6      575.24      424.43     58.93 o 
  -2   2   6    43255.43    46336.66    462.96 o 
   0   2   6    59105.36    60987.66    669.99 o 
   2   2   6      144.12      132.95     41.36 o 
   4   2   6      251.10      497.17     73.14 o 
   6   2   6     1029.99     1190.36     80.57 o 
   8   2   6     8594.54     8286.46    183.97 o 
  10   2   6     8256.07     7437.04    167.32 o 
  12   2   6      162.00      281.89     55.52 o 
  14   2   6     1107.23     1103.39    125.64 o 
  16   2   6     1749.64     1640.02    181.61 o 
  18   2   6        2.94        6.11    112.78 o 
  20   2   6     2034.66     2171.50    217.02 o 
  22   2   6      459.06      281.18    133.76 o 
  24   2   6     3997.84     4369.50    298.49 o 
  26   2   6      682.45      923.48    169.80 o 
  28   2   6      386.47      469.24    133.41 o 
 -29   3   6     4052.51     3618.54    357.15 o 
 -27   3   6      130.56      234.07    137.69 o 
 -25   3   6      110.87       56.92    125.00 o 
 -23   3   6      863.61      822.42    339.58 o 
 -21   3   6     2281.03     2270.30    261.67 o 
 -19   3   6      301.38      616.61    110.42 o 
 -17   3   6    31816.22    30208.71    483.78 o 
 -15   3   6      833.24      957.23    101.75 o 
 -13   3   6    73614.38    72338.08    722.62 o 
 -11   3   6       75.71      142.52     56.45 o 
  -7   3   6      247.60      308.50     57.01 o 
  -5   3   6    16996.94    15883.92    238.22 o 
  -3   3   6     3263.27     3216.00    117.11 o 
  -1   3   6     2639.13     2995.51    131.27 o 
   1   3   6     4777.97     5161.45    168.42 o 
   3   3   6    13066.14    14137.33    326.28 o 
   5   3   6     2419.16     2466.44    126.16 o 
   7   3   6    27788.24    27612.48    382.99 o 
   9   3   6     1424.29     1408.51    111.91 o 
  11   3   6    29958.24    28661.29    411.90 o 
  13   3   6      156.76      143.51     89.12 o 
  15   3   6    22701.21    20725.89    536.54 o 
  17   3   6       38.21       59.54    112.89 o 
  19   3   6     7903.44     7503.39    334.20 o 
  21   3   6      582.96      545.63    144.02 o 
  23   3   6     3387.64     3170.01    261.56 o 
  25   3   6      115.13      190.01    118.31 o 
  27   3   6      238.84      447.91    119.24 o 
  29   3   6        6.65      506.07    127.83 o 
 -28   4   6     2704.78     2681.08    364.06 o 
 -26   4   6      258.92      428.72    193.75 o 
 -24   4   6     3541.43     4059.06    349.93 o 
 -22   4   6       21.95      127.22    122.00 o 
 -20   4   6      879.97      878.61    163.70 o 
 -18   4   6     8709.99     8481.55    312.92 o 
 -16   4   6       20.53       51.61     90.16 o 
 -14   4   6    14495.48    14594.62    297.28 o 
 -12   4   6     6094.27     5913.97    204.52 o 
 -10   4   6    18852.44    19235.94    551.22 o 
  -8   4   6     1553.74     1561.27     97.16 o 
  -6   4   6    19620.90    22293.85    325.47 o 
  -4   4   6    87740.77    96586.73   1256.41 o 
  -2   4   6     3249.43     3478.20    179.53 o 
   0   4   6    19732.60    21135.49    367.81 o 
   2   4   6    62255.87    72906.89    860.48 o 
   4   4   6     5481.74     5438.60    197.09 o 
   6   4   6    30173.44    31295.01    681.74 o 
   8   4   6      963.46     1280.73    113.44 o 
  10   4   6    30387.37    30436.54    528.75 o 
  12   4   6     9846.27    10508.22    367.14 o 
  14   4   6     4749.50     4733.17    241.07 o 
  16   4   6     3696.02     3980.90    259.13 o 
  18   4   6      266.83      335.66    126.93 o 
  20   4   6     8000.40     7743.21    337.62 o 
  22   4   6     1214.21      985.69    160.12 o 
  24   4   6     2730.58     3224.63    275.24 o 
  26   4   6        3.56       33.59    100.75 o 
  28   4   6      466.84      727.58    154.29 o 
 -27   5   6     9542.21     8752.03    491.30 o 
 -25   5   6      354.10      339.32    241.24 o 
 -23   5   6     6132.17     5859.90    401.72 o 
 -21   5   6     4755.21     4294.58    614.71 o 
 -19   5   6     4794.08     4707.00    270.51 o 
 -17   5   6        9.37      -48.46     99.01 o 
 -15   5   6    14213.78    13147.83    336.91 o 
 -13   5   6     1022.44     1144.35    148.80 o 
 -11   5   6       11.80       49.91     57.40 o 
  -9   5   6      900.02     1134.47    153.93 o 
  -7   5   6    17314.20    17241.71    310.19 o 
  -5   5   6       82.92       15.53     67.81 o 
  -3   5   6    19401.47    19304.36    349.20 o 
  -1   5   6     1404.93     1380.81    119.03 o 
   1   5   6    39052.59    35952.81    555.69 o 
   3   5   6     2475.07     2697.02    178.83 o 
   5   5   6    13396.18    11424.75    305.38 o 
   7   5   6     7074.65     7125.49    269.58 o 
   9   5   6    31510.00    31004.44    477.95 o 
  11   5   6      322.27      375.18    120.71 o 
  13   5   6     1339.51     1295.49    162.03 o 
  15   5   6        8.62       17.20     99.20 o 
  17   5   6     1810.26     1917.55    193.39 o 
  19   5   6      482.72      184.59    140.87 o 
  21   5   6     8148.57     7714.37    563.47 o 
  23   5   6     2322.17     2624.17    318.83 o 
  25   5   6     4484.32     4787.63    369.09 o 
  27   5   6       36.59      341.48    157.25 o 
 -26   6   6      204.19      358.88    161.77 o 
 -24   6   6      461.45      435.91    168.32 o 
 -22   6   6       40.49      144.72    131.04 o 
 -20   6   6     1849.86     2099.47    270.21 o 
 -18   6   6     2319.05     2138.53    207.22 o 
 -16   6   6     8541.89     7951.04    324.38 o 
 -14   6   6    10277.48     9005.03    841.33 o 
 -12   6   6     3192.56     3065.39    260.37 o 
 -10   6   6     8740.90     7376.25    350.82 o 
  -8   6   6     8063.79     7785.29    228.65 o 
  -6   6   6    26678.73    27554.70    510.59 o 
  -4   6   6      800.18      805.75    125.82 o 
  -2   6   6    22303.58    22572.67    417.69 o 
   0   6   6      360.83      342.04     95.74 o 
   2   6   6       37.56       35.16    132.55 o 
   4   6   6     2596.97     2780.01    189.37 o 
   6   6   6      568.62      460.62    121.40 o 
   8   6   6     8880.23     9164.23    302.25 o 
  10   6   6     8928.17     8137.84    297.81 o 
  12   6   6     6329.47     5823.97    273.81 o 
  14   6   6    19107.15    17040.30    444.02 o 
  16   6   6       76.36      250.94    141.69 o 
  18   6   6     2452.09     2295.10    252.40 o 
  20   6   6     2997.27     3578.69    391.97 o 
  22   6   6     3886.75     3792.83    428.37 o 
  24   6   6      298.27      629.32    240.93 o 
 -25   7   6       51.70      219.12    642.99 o 
 -23   7   6       19.63      148.88    195.47 o 
 -21   7   6      209.02       89.76    160.24 o 
 -19   7   6      948.59     1043.36    279.18 o 
 -17   7   6     3556.58     3928.23    417.15 o 
 -15   7   6      914.94      790.15    180.99 o 
 -13   7   6     4881.48     4604.17    317.00 o 
 -11   7   6       80.15      113.12    125.39 o 
  -9   7   6      175.55      275.11    140.61 o 
  -7   7   6      489.42      668.45    168.82 o 
  -5   7   6     7903.33     8151.29    298.09 o 
  -3   7   6     1226.65     1346.21    159.26 o 
  -1   7   6     2010.32     1877.72    161.34 o 
   1   7   6     5568.22     5512.40    243.99 o 
   3   7   6        7.02      -59.09    117.11 o 
   5   7   6      716.41      760.86    175.53 o 
   7   7   6      895.83      944.76    184.70 o 
   9   7   6     1291.64     1649.32    223.44 o 
  11   7   6     4841.13     4859.89    323.99 o 
  13   7   6      655.48      575.30    179.15 o 
  15   7   6      426.25      639.04    169.05 o 
  17   7   6      257.27      606.36    160.00 o 
  19   7   6     4039.58     4553.99    434.99 o 
  21   7   6      469.34      768.29    268.90 o 
  23   7   6     1843.57     1995.66    348.45 o 
 -22   8   6      430.32      687.08    357.62 o 
 -20   8   6     3187.34     2644.16    611.90 o 
 -18   8   6      205.10      318.93    212.20 o 
 -16   8   6     5833.25     5977.89    501.22 o 
 -14   8   6       58.42      408.50    191.14 o 
 -12   8   6        8.64      203.22    171.40 o 
 -10   8   6      474.32      633.87    310.98 o 
  -8   8   6      429.86      593.35    318.30 o 
  -6   8   6     3222.96     2947.53    366.10 o 
  -4   8   6     5379.76     4619.20    426.19 o 
  -2   8   6     1161.77     1464.67    202.93 o 
   0   8   6     6622.41     6114.51    308.37 o 
   2   8   6     1831.54     2177.84    216.69 o 
   4   8   6     1841.69     1788.74    208.50 o 
   6   8   6     3145.34     3048.26    277.32 o 
   8   8   6    32297.59    29164.17    719.88 o 
  10   8   6     3646.68     3644.20    302.91 o 
  12   8   6    11983.05    10783.69    445.23 o 
  14   8   6       85.04      248.94    128.09 o 
  16   8   6     1437.55     1752.47    224.19 o 
  18   8   6      414.46      934.33    193.26 o 
  20   8   6     5388.97     5318.34    842.38 o 
  22   8   6      217.95      466.55    436.28 o 
 -19   9   6      644.23      831.49    228.78 o 
 -17   9   6     4467.38     4539.28    475.55 o 
 -15   9   6      385.71      400.61    303.66 o 
 -13   9   6     6352.42     6654.50    517.84 o 
 -11   9   6        0.25       36.82    236.89 o 
  -9   9   6     4863.63     5095.68    466.18 o 
  -7   9   6      603.97      772.84    360.37 o 
  -5   9   6     3243.78     3634.07    439.94 o 
  -3   9   6      369.18      308.38    208.62 o 
  -1   9   6     5700.54     6538.29    951.23 o 
   1   9   6     2586.61     2657.63    235.60 o 
   3   9   6       49.55      319.65    120.15 o 
   5   9   6       52.69      229.69    116.63 o 
   7   9   6     7475.06     6661.62    500.31 o 
   9   9   6     1416.98     1451.97    213.87 o 
  11   9   6    11392.99    10245.26    443.27 o 
  13   9   6     1097.84     1378.69    210.12 o 
  15   9   6     4322.03     4541.78    362.25 o 
  17   9   6        9.42      388.58    153.33 o 
  19   9   6     1542.42     1882.20    704.27 o 
 -16  10   6     1212.14      910.98    380.49 o 
 -14  10   6     2729.83     2721.97    537.81 o 
 -12  10   6     2197.07     2610.36    370.09 o 
 -10  10   6     2442.37     2365.66    362.81 o 
  -8  10   6     3936.29     4431.96    875.31 o 
  -6  10   6     6388.72     6394.10    673.18 o 
  -4  10   6     1322.23     1357.52    285.44 o 
  -2  10   6      132.59      433.57    196.61 o 
   0  10   6      387.43      681.84    218.52 o 
   2  10   6     3152.64     2870.84    330.54 o 
   4  10   6      515.43      463.02    161.26 o 
   6  10   6     2201.00     2281.17    237.38 o 
   8  10   6      387.93      859.89    175.17 o 
  10  10   6     3809.46     4372.43    353.18 o 
  12  10   6     1849.88     2053.29    263.00 o 
  14  10   6     2339.08     2131.41    252.56 o 
 -11  11   6        0.73      600.23    227.12 o 
  -9  11   6      303.79      654.76    250.61 o 
  -7  11   6     2835.46     3672.86    449.43 o 
  -5  11   6      717.50     1111.56    381.41 o 
  -3  11   6     9413.30     8927.70    642.41 o 
  -1  11   6        0.49      208.37    170.28 o 
   1  11   6    10150.01     9667.82    661.32 o 
   3  11   6       16.25      312.06    181.03 o 
   5  11   6     6216.43     5749.18    448.88 o 
   7  11   6     1786.76     2099.17    278.64 o 
   9  11   6     4289.66     5011.13    366.44 o 
 -31   1   7       12.44      299.26    173.92 o 
 -29   1   7     1308.14     1328.78    217.91 o 
 -27   1   7      652.10      871.20    184.54 o 
 -25   1   7      811.35      897.32    175.11 o 
 -23   1   7       98.87      195.14    120.78 o 
 -21   1   7    11762.83    11234.02    366.98 o 
 -19   1   7     5262.32     4206.97    246.52 o 
 -17   1   7     3896.81     4341.10    163.46 o 
 -15   1   7    11047.32    10598.14    225.42 o 
 -13   1   7       11.19      -39.24     51.01 o 
 -11   1   7     1666.20     1682.45    172.27 o 
  -9   1   7    28223.88    28465.81    608.63 o 
  -7   1   7     1183.53     1086.64     95.77 o 
  -5   1   7     7607.27     7848.54    156.26 o 
  -3   1   7     1460.38     1257.84     61.37 o 
  -1   1   7    24437.06    25127.81    335.30 o 
   1   1   7     1276.18     1148.91     87.11 o 
   3   1   7    13404.39    13286.96    232.86 o 
   5   1   7    13019.73    13269.29    290.98 o 
   7   1   7     1425.20     1199.88    124.89 o 
   9   1   7    26505.51    26470.67    334.33 o 
  11   1   7      981.29      930.81     76.53 o 
  13   1   7      200.77      283.49     92.84 o 
  15   1   7     2411.57     2527.36    197.61 o 
  17   1   7     1226.44     1084.96    171.15 o 
  19   1   7      436.58      489.90    137.71 o 
  21   1   7      546.84      416.35    136.75 o 
  23   1   7     4635.03     4259.60    284.32 o 
  25   1   7      579.60      646.99    155.54 o 
  27   1   7      447.80      536.62    136.19 o 
  29   1   7        5.37      320.20    116.06 o 
 -30   2   7       13.28       17.31    127.59 o 
 -28   2   7      594.94     1011.92    207.71 o 
 -26   2   7      232.93      501.29    186.71 o 
 -24   2   7       39.07        6.84    115.69 o 
 -22   2   7     1410.07     1553.51    227.86 o 
 -20   2   7     2707.54     2379.46    205.45 o 
 -18   2   7     5534.79     5099.34    207.57 o 
 -16   2   7     7083.87     6788.06    192.92 o 
 -14   2   7     6254.59     5962.00    170.33 o 
 -12   2   7    10635.60     9422.42    258.95 o 
 -10   2   7       47.88       -8.86     47.16 o 
  -8   2   7    32708.92    33989.41    395.69 o 
  -6   2   7       64.23      117.40     55.43 o 
  -4   2   7       41.45       53.19     44.97 o 
  -2   2   7       71.16      137.72     47.69 o 
   0   2   7     5983.54     5799.17    166.13 o 
   2   2   7     5111.66     4764.66    158.74 o 
   4   2   7     4112.37     4394.53    145.58 o 
   6   2   7      809.97      877.29     75.99 o 
   8   2   7    13644.30    12755.01    277.81 o 
  10   2   7     1488.71     1567.00    111.80 o 
  12   2   7     1787.79     1673.05     97.48 o 
  14   2   7        1.23      -22.02     81.54 o 
  16   2   7     3157.07     3024.38    221.84 o 
  18   2   7       28.03       -3.39    132.28 o 
  20   2   7     2260.48     2484.16    225.38 o 
  22   2   7      430.95      428.32    140.47 o 
  24   2   7      935.56     1079.68    170.51 o 
  26   2   7      370.97      532.00    142.00 o 
  28   2   7      134.54      412.83    133.41 o 
 -29   3   7     1411.82     1126.59    222.77 o 
 -27   3   7        1.05       11.35    119.37 o 
 -25   3   7        2.85     -169.78    113.19 o 
 -23   3   7      113.14      172.49    131.08 o 
 -21   3   7      220.77      296.09    145.56 o 
 -19   3   7     2597.03     2510.89    200.35 o 
 -17   3   7      283.31      360.11     89.34 o 
 -15   3   7     1430.63     1551.43    116.10 o 
 -13   3   7      576.87      600.30     82.72 o 
 -11   3   7     1789.05     1642.12    123.28 o 
  -9   3   7     8694.24     8711.42    196.14 o 
  -7   3   7     1922.83     2083.62    127.91 o 
  -5   3   7      116.13      178.42     56.92 o 
  -3   3   7     6497.63     6583.50    160.10 o 
  -1   3   7     2283.05     2291.34    122.97 o 
   1   3   7     2710.71     2847.85    138.97 o 
   3   3   7      298.38      285.59     53.36 o 
   5   3   7     2247.53     2354.39    125.88 o 
   7   3   7     1319.30     1564.89    101.97 o 
   9   3   7     2474.84     2833.18    140.59 o 
  11   3   7     4562.10     4418.73    163.15 o 
  13   3   7      185.55      158.37    108.03 o 
  15   3   7      428.74      313.01    109.58 o 
  17   3   7       23.44      -31.28    101.17 o 
  19   3   7     1504.00     1286.55    184.24 o 
  21   3   7        2.10      286.80    143.49 o 
  23   3   7      300.77      252.44    124.66 o 
  25   3   7        1.32      192.31    118.02 o 
  27   3   7      286.28      389.59    148.12 o 
 -28   4   7       90.04       -5.67    148.36 o 
 -26   4   7      879.49      985.48    216.80 o 
 -24   4   7       90.60     -143.08    151.43 o 
 -22   4   7     1804.02     1646.49    254.79 o 
 -20   4   7     3318.85     3481.73    237.21 o 
 -18   4   7    13863.02    13433.25    460.21 o 
 -16   4   7     3047.84     2679.12    178.37 o 
 -14   4   7     8654.51     7942.10    349.82 o 
 -12   4   7     4892.25     4553.95    160.77 o 
 -10   4   7     4543.37     4500.77    150.50 o 
  -8   4   7    22887.85    22520.44    420.02 o 
  -6   4   7     5667.33     5988.05    180.02 o 
  -4   4   7    67312.59    74691.50    795.17 o 
  -2   4   7    23744.15    25159.27    381.63 o 
   0   4   7     4365.26     4354.82    171.93 o 
   2   4   7    60354.90    64976.05    796.32 o 
   4   4   7    16142.42    17310.21    295.15 o 
   6   4   7    20740.71    19334.78    463.13 o 
   8   4   7    15483.75    15564.31    299.13 o 
  10   4   7    10441.16     9337.96    322.19 o 
  12   4   7     5183.05     4574.81    197.80 o 
  14   4   7       33.49       81.36    110.29 o 
  16   4   7     3835.79     3883.71    427.74 o 
  18   4   7      893.99      937.47    189.88 o 
  20   4   7     2158.64     2608.17    236.75 o 
  22   4   7      185.66      505.20    136.55 o 
  24   4   7     2470.20     2144.60    232.34 o 
  26   4   7     1692.97     1909.37    216.77 o 
  28   4   7       31.94      457.57    139.68 o 
 -27   5   7      842.37     1053.40    211.84 o 
 -25   5   7      134.82      217.22    148.30 o 
 -23   5   7       73.33      354.67    149.94 o 
 -21   5   7      145.38      354.13    147.94 o 
 -19   5   7       98.48      210.84    103.87 o 
 -17   5   7       90.01      188.65    108.03 o 
 -15   5   7      725.12      641.40    121.70 o 
 -13   5   7      109.02       90.99    101.81 o 
 -11   5   7      481.48      601.65    116.42 o 
  -9   5   7     4354.63     4355.30    268.18 o 
  -7   5   7    24817.13    25835.84    450.01 o 
  -5   5   7    26641.51    27767.87    468.90 o 
  -3   5   7     2332.17     2490.29    143.82 o 
  -1   5   7    16592.36    16970.59    346.80 o 
   1   5   7    11653.86    12097.06    302.96 o 
   3   5   7     7441.56     7981.11    256.29 o 
   5   5   7      156.68      235.23     75.18 o 
   7   5   7      606.59      764.01    157.10 o 
   9   5   7     4876.14     4366.58    183.50 o 
  11   5   7     4717.32     4192.93    225.98 o 
  13   5   7     5327.73     4703.53    248.08 o 
  15   5   7     7695.75     6845.66    453.70 o 
  17   5   7      624.45      708.57    180.34 o 
  19   5   7     1797.35     2219.16    245.30 o 
  21   5   7      282.51      348.99    154.72 o 
  23   5   7      824.79      703.30    247.37 o 
  25   5   7       49.56      327.73    294.51 o 
 -26   6   7      473.57     1042.95    217.58 o 
 -24   6   7      393.06      439.63    190.00 o 
 -22   6   7      412.45      591.13    181.63 o 
 -20   6   7      234.05      248.48    110.25 o 
 -18   6   7      427.88      502.49    132.60 o 
 -16   6   7     2475.97     2459.06    193.11 o 
 -14   6   7        6.26      106.40    141.22 o 
 -12   6   7     3719.71     4270.65    295.07 o 
 -10   6   7     1991.37     2186.79    234.13 o 
  -8   6   7     9446.56     9411.35    377.69 o 
  -6   6   7     2111.52     2389.03    229.78 o 
  -4   6   7    23869.38    25018.21    441.06 o 
  -2   6   7     3905.19     3892.42    193.54 o 
   0   6   7     6092.83     5710.73    290.21 o 
   2   6   7     6954.92     6184.61    246.33 o 
   4   6   7      825.63      988.74    143.90 o 
   6   6   7     1426.03     1432.89    133.89 o 
   8   6   7     5110.77     5066.94    238.11 o 
  10   6   7       91.15       -9.32    133.65 o 
  12   6   7    10715.01     9426.27    400.29 o 
  14   6   7     2004.04     1953.04    314.47 o 
  16   6   7     1181.64     1219.55    246.33 o 
  18   6   7      376.95      607.68    219.51 o 
  20   6   7     5568.24     4973.27    459.11 o 
  22   6   7        7.12      116.13    181.45 o 
  24   6   7      632.31      697.61    225.26 o 
 -25   7   7     1797.96     2548.94    304.98 o 
 -23   7   7     2278.52     2385.91    370.16 o 
 -21   7   7     1718.42     1576.20    677.75 o 
 -19   7   7     1169.29     1545.74    307.50 o 
 -17   7   7     6202.10     5667.13    364.38 o 
 -15   7   7     8217.27     8482.12    394.76 o 
 -13   7   7     2133.85     2491.31    262.80 o 
 -11   7   7     3675.01     3717.89    299.97 o 
  -9   7   7     1047.10     1161.23    202.00 o 
  -7   7   7      219.06      135.18    142.10 o 
  -5   7   7     8046.24     7812.26    458.19 o 
  -3   7   7     2752.39     3200.33    193.83 o 
  -1   7   7     4740.52     4886.37    252.77 o 
   1   7   7     5561.14     5327.18    240.24 o 
   3   7   7     5570.75     5364.41    265.07 o 
   5   7   7    11146.77    11052.02    416.33 o 
   7   7   7     8247.48     7987.04    375.10 o 
   9   7   7    12048.46    11065.96    430.94 o 
  11   7   7     4491.37     3890.32    305.63 o 
  13   7   7     1579.66     1391.25    224.87 o 
  15   7   7      146.00      376.47    165.48 o 
  17   7   7      494.36      453.09    219.76 o 
  19   7   7      327.88      397.51    207.17 o 
  21   7   7       70.82      153.69    203.09 o 
  23   7   7     1235.55     1685.01    302.90 o 
 -22   8   7     1026.58     1188.70    292.83 o 
 -20   8   7      890.80      612.93    225.02 o 
 -18   8   7       33.17       16.57    165.55 o 
 -16   8   7     3654.89     3139.05    592.69 o 
 -14   8   7        1.87      431.14    206.85 o 
 -12   8   7     4217.28     3822.13    315.17 o 
 -10   8   7      206.05      181.54    140.77 o 
  -8   8   7     4972.64     4645.68    338.91 o 
  -6   8   7      470.51      589.55    171.73 o 
  -4   8   7      851.47      920.41    189.13 o 
  -2   8   7       41.53       58.07    113.01 o 
   0   8   7     1495.63     1637.34    193.42 o 
   2   8   7     2079.54     2281.63    297.30 o 
   4   8   7     8874.47     8412.61    866.17 o 
   6   8   7     1925.15     1764.07    229.47 o 
   8   8   7     3520.30     3344.03    290.20 o 
  10   8   7     1541.77     1726.02    233.30 o 
  12   8   7      118.43      222.12    142.34 o 
  14   8   7      901.38     1075.93    200.60 o 
  16   8   7     2042.54     2029.55    247.36 o 
  18   8   7      176.67      517.45    197.10 o 
  20   8   7      545.55      615.35    221.42 o 
 -19   9   7     3421.32     3347.08    440.94 o 
 -17   9   7        5.30       99.81    443.60 o 
 -15   9   7    13466.48    12356.81    923.79 o 
 -13   9   7     4059.16     4079.70    618.30 o 
 -11   9   7     4255.94     4556.99    456.41 o 
  -9   9   7     4855.19     5235.64    485.20 o 
  -7   9   7     2491.10     3575.73    525.92 o 
  -5   9   7     5323.10     5264.46    476.66 o 
  -3   9   7      119.64      700.80    210.82 o 
  -1   9   7     4173.36     4297.75    360.82 o 
   1   9   7       59.01      -27.67    125.57 o 
   3   9   7     2553.01     2531.61    242.80 o 
   5   9   7      723.11      775.52    159.39 o 
   7   9   7     2087.16     2306.27    430.20 o 
   9   9   7      556.30      733.26    174.46 o 
  11   9   7     7016.12     6406.17    395.64 o 
  13   9   7       37.28      314.36    178.44 o 
  15   9   7     2677.02     3193.35    312.35 o 
  17   9   7      953.17     1044.52    283.71 o 
 -16  10   7      132.15      654.88    310.98 o 
 -14  10   7     2362.82     2906.73    578.05 o 
 -12  10   7       10.30      226.88    185.45 o 
 -10  10   7     1669.20     1715.88    379.58 o 
  -8  10   7      121.90      197.22    178.45 o 
  -6  10   7      845.79      927.55    267.65 o 
  -4  10   7     1351.62     1481.58    340.25 o 
  -2  10   7    13860.86    11073.44    645.72 o 
   0  10   7      219.11      355.03    268.90 o 
   2  10   7     9520.19     9146.39    495.84 o 
   4  10   7       33.44       66.71    167.95 o 
   6  10   7    12812.95    13792.05    587.75 o 
   8  10   7      107.53      187.56    147.38 o 
  10  10   7    13501.61    12348.72    734.53 o 
  12  10   7     2085.85     2274.68    267.05 o 
  14  10   7     2928.86     2974.18    460.43 o 
 -11  11   7       81.10      416.35    259.76 o 
  -9  11   7     2226.80     2961.83    398.24 o 
  -7  11   7      110.02      256.12    219.51 o 
  -5  11   7       61.25      215.97    189.87 o 
  -3  11   7     3580.73     3470.78    459.93 o 
  -1  11   7      812.21      512.28    228.55 o 
   1  11   7     2552.20     2345.26    355.14 o 
   3  11   7       79.61      340.23    218.60 o 
   5  11   7     1918.89     2124.70    293.69 o 
   7  11   7      808.16     1568.96    245.21 o 
   9  11   7      544.19     1080.56    222.50 o 
 -30   0   8     6840.32     6567.13    768.30 o 
 -28   0   8     4146.65     2895.75    530.49 o 
 -26   0   8     3047.94     3056.73    521.35 o 
 -24   0   8     1860.26      715.52    641.16 o 
 -22   0   8       76.15      290.96    231.40 o 
 -20   0   8     6710.56     5794.40    945.74 o 
 -18   0   8     3874.71     4421.00    409.09 o 
 -16   0   8     2890.08     2897.12    220.00 o 
 -14   0   8     9230.98     8264.39    278.76 o 
 -12   0   8    24737.75    24221.26    871.32 o 
 -10   0   8     6865.02     5938.60    261.46 o 
  -8   0   8    16679.41    16244.75    329.60 o 
  -4   0   8     7121.45     6631.28    183.48 o 
  -2   0   8   103757.80   109056.72   1630.81 o 
   0   0   8   145075.00   155288.50   2072.00 o 
   2   0   8    36838.33    37712.66    676.26 o 
   4   0   8      231.09      204.44    245.12 o 
   6   0   8     5314.06     5952.46    202.36 o 
   8   0   8    54698.72    60682.49    838.72 o 
  10   0   8     2999.53     3219.01    179.95 o 
  12   0   8    14196.63    14402.22    346.36 o 
  14   0   8    29072.43    28257.67    768.32 o 
  16   0   8    20090.14    19623.47    659.55 o 
  18   0   8     9766.68     8210.35    448.75 o 
  20   0   8    47978.29    40850.28   1075.91 o 
  22   0   8    11200.92     9715.83    524.24 o 
  24   0   8    24527.63    21174.21    807.14 o 
  26   0   8     4474.54     4220.27    423.62 o 
  28   0   8      521.85      823.91    221.64 o 
 -31   1   8      312.02      489.77    190.63 o 
 -29   1   8     1263.86     1408.94    366.77 o 
 -27   1   8      672.91      786.14    180.34 o 
 -25   1   8     5351.90     6125.50    380.65 o 
 -23   1   8      587.68      729.03    172.61 o 
 -21   1   8     8148.62     7860.28    316.70 o 
 -19   1   8     3622.65     3711.18    192.53 o 
 -17   1   8    51215.35    52166.05    705.28 o 
 -15   1   8     1240.19     1133.02    109.32 o 
 -13   1   8    32292.52    32062.29    440.90 o 
 -11   1   8       15.97       20.26     50.21 o 
  -9   1   8     2516.11     2600.95    139.00 o 
  -7   1   8     1323.76     1110.66     75.08 o 
  -5   1   8    66320.31    73750.10    773.76 o 
  -3   1   8    28356.28    29948.41    334.87 o 
  -1   1   8       36.38       36.33     52.63 o 
   1   1   8      650.94      716.28     81.53 o 
   3   1   8    23159.06    22762.28    352.46 o 
   5   1   8      841.26      725.93     70.26 o 
   7   1   8    35928.34    35603.09    434.37 o 
   9   1   8      692.76      688.04     75.15 o 
  11   1   8    11002.32    10271.62    277.74 o 
  13   1   8     2513.57     2573.49    172.66 o 
  15   1   8      231.50      296.26    123.44 o 
  17   1   8       47.51      101.17    113.62 o 
  19   1   8      118.24       19.88    121.89 o 
  21   1   8       33.40       57.35    113.41 o 
  23   1   8      771.92      858.91    165.08 o 
  25   1   8      368.74      337.37    133.30 o 
  27   1   8       98.74      301.84    121.45 o 
  29   1   8      389.74      542.27    195.65 o 
 -30   2   8     1562.43     1506.69    369.36 o 
 -28   2   8       72.08      278.34    138.52 o 
 -26   2   8     5398.52     4802.63    366.77 o 
 -24   2   8     2142.81     2289.68    263.68 o 
 -22   2   8       76.56      181.67    137.71 o 
 -20   2   8     4378.86     4408.55    312.66 o 
 -18   2   8    11379.01    11083.03    283.02 o 
 -16   2   8    30817.13    28491.89    404.51 o 
 -14   2   8      910.95      810.73     91.60 o 
 -12   2   8    13357.48    12798.14    232.34 o 
 -10   2   8     8606.70     8579.93    191.87 o 
  -8   2   8     6717.82     7296.25    204.72 o 
  -6   2   8        3.14       30.77     51.39 o 
  -4   2   8     1171.63     1392.08     83.70 o 
  -2   2   8     6652.74     5701.27    151.52 o 
   0   2   8       36.09      132.45     64.49 o 
   2   2   8    20871.41    21122.38    341.89 o 
   4   2   8     3009.39     2731.26    119.36 o 
   6   2   8     5511.90     4941.55    145.63 o 
   8   2   8    22360.78    22321.33    370.85 o 
  10   2   8    10703.42    10194.63    223.77 o 
  12   2   8      517.05      420.40     71.35 o 
  14   2   8      198.64      318.26     98.63 o 
  16   2   8      359.61      304.47    124.10 o 
  18   2   8      440.78      492.27    144.34 o 
  20   2   8     1165.16     1380.40    187.40 o 
  22   2   8     1857.24     1771.90    208.76 o 
  24   2   8       27.26       -7.30    116.20 o 
  26   2   8     1017.64     1135.29    181.92 o 
  28   2   8      209.08      538.66    140.76 o 
 -29   3   8     2644.88     2612.87    303.95 o 
 -27   3   8    11025.61    10250.78    489.48 o 
 -25   3   8     4893.99     4904.60    374.51 o 
 -23   3   8     2031.61     1986.19    256.72 o 
 -21   3   8     4262.52     4614.16    336.81 o 
 -19   3   8      205.59      261.90    112.35 o 
 -17   3   8       40.18       -8.01     82.66 o 
 -15   3   8    10373.22    10062.58    279.85 o 
 -13   3   8     3741.81     4614.13    153.55 o 
 -11   3   8    33322.41    32050.03    457.46 o 
  -9   3   8     2252.52     2283.92    143.24 o 
  -7   3   8   114025.20   115210.30   1237.58 o 
  -5   3   8     6091.64     5986.25    166.88 o 
  -3   3   8    85666.30    88265.33    872.83 o 
  -1   3   8      239.82      393.43     77.00 o 
   1   3   8    12943.25    11585.61    259.76 o 
   3   3   8     9534.54     9601.46    186.57 o 
   5   3   8      268.59      236.64     76.08 o 
   7   3   8     3503.23     3651.83    141.47 o 
   9   3   8     2433.08     2358.59    137.66 o 
  11   3   8     2305.39     2423.09    129.06 o 
  13   3   8    20577.53    18821.64    423.52 o 
  15   3   8     1377.98     1486.28    171.43 o 
  17   3   8     3070.82     2922.28    232.40 o 
  19   3   8       62.61      177.48    112.42 o 
  21   3   8    11546.10    10382.70    417.17 o 
  23   3   8       21.23      130.80    113.91 o 
  25   3   8     4919.75     4544.93    314.29 o 
  27   3   8      762.92      807.05    157.96 o 
 -28   4   8       82.01      252.73    136.29 o 
 -26   4   8     1362.69     1727.99    390.91 o 
 -24   4   8      110.81      259.59    131.71 o 
 -22   4   8     2485.34     2439.31    273.49 o 
 -20   4   8      109.63       77.40     88.92 o 
 -18   4   8     7321.19     7516.71    380.15 o 
 -16   4   8    10199.04     9740.45    284.04 o 
 -14   4   8      276.33      392.42    101.57 o 
 -12   4   8     9122.37     8142.79    313.21 o 
 -10   4   8     1251.30     1075.00    130.46 o 
  -8   4   8    30629.37    31247.68    413.86 o 
  -6   4   8     7200.66     7528.31    189.74 o 
  -4   4   8    17449.51    19002.29    315.07 o 
  -2   4   8    25853.85    26710.87    486.82 o 
   0   4   8    17753.10    18956.84    381.27 o 
   2   4   8    56737.76    57898.49    743.35 o 
   4   4   8       35.76      123.05     55.02 o 
   6   4   8    15286.44    13758.37    398.53 o 
   8   4   8    21587.23    22010.53    368.99 o 
  10   4   8     1428.56     1405.81    121.90 o 
  12   4   8    37198.75    34553.32   1350.01 o 
  14   4   8      588.17      728.83    176.86 o 
  16   4   8     1479.00     1570.03    183.94 o 
  18   4   8     2561.11     2400.95    248.64 o 
  20   4   8     1142.14     1461.75    219.24 o 
  22   4   8     4131.19     4119.50    324.76 o 
  24   4   8      359.77      546.36    134.00 o 
  26   4   8     1647.54     1853.96    270.56 o 
 -27   5   8        2.70      -15.76    138.94 o 
 -25   5   8    15732.97    14859.68    589.56 o 
 -23   5   8      607.21      796.73    187.37 o 
 -21   5   8    14484.96    13550.60    422.38 o 
 -19   5   8      837.84      962.42    167.72 o 
 -17   5   8    27777.07    26107.32    565.12 o 
 -15   5   8        4.16       99.09     88.28 o 
 -13   5   8    10352.42     9800.25    371.47 o 
 -11   5   8      134.66      178.19    106.14 o 
  -9   5   8     8609.60     9024.84    349.43 o 
  -7   5   8     1684.17     1633.66    193.80 o 
  -5   5   8      167.16       75.68     67.02 o 
  -3   5   8      478.03      427.73     84.99 o 
  -1   5   8    26142.78    26635.90    533.43 o 
   1   5   8     1061.77     1334.88    137.34 o 
   3   5   8     4875.80     4135.04    205.15 o 
   5   5   8       36.71      137.40     70.65 o 
   7   5   8    30877.06    27057.26   1002.38 o 
   9   5   8       41.35       80.50     80.51 o 
  11   5   8    31079.50    29572.27    481.55 o 
  13   5   8     2542.37     2615.22    202.01 o 
  15   5   8     2598.46     2378.39    253.21 o 
  17   5   8      499.48      501.93    243.40 o 
  19   5   8      590.39      609.45    212.16 o 
  21   5   8      150.42      482.77    209.94 o 
  23   5   8     2148.73     2443.35    370.35 o 
  25   5   8      500.52      859.02    227.36 o 
 -26   6   8     3488.82     4078.35    446.03 o 
 -24   6   8      190.24      405.59    150.82 o 
 -22   6   8       45.63      274.57    136.21 o 
 -20   6   8      420.50      394.10    127.67 o 
 -18   6   8      111.72      137.97     98.15 o 
 -16   6   8      384.02      581.49    119.06 o 
 -14   6   8     4150.80     3691.99    288.60 o 
 -12   6   8     5755.88     5762.93    340.78 o 
 -10   6   8     6904.23     7513.53    408.04 o 
  -8   6   8     4856.38     5023.14    310.03 o 
  -6   6   8    17339.81    15824.89    484.75 o 
  -4   6   8    23690.09    23205.37    519.20 o 
  -2   6   8    14321.24    14395.83    330.45 o 
   0   6   8    27686.47    27640.59    482.08 o 
   2   6   8     1806.06     1964.24    171.43 o 
   4   6   8     3357.43     2851.84    201.01 o 
   6   6   8      871.09      993.33    145.48 o 
   8   6   8     1215.06     1221.04    205.26 o 
  10   6   8      664.55      676.02    141.29 o 
  12   6   8     2703.41     2574.75    265.61 o 
  14   6   8     2380.93     2440.78    261.05 o 
  16   6   8       89.53       17.03    113.29 o 
  18   6   8     4141.31     4427.58    428.19 o 
  20   6   8     6764.26     6975.71    516.33 o 
  22   6   8      483.92      679.65    247.61 o 
  24   6   8     2077.63     2921.88    402.03 o 
 -25   7   8     1056.75     1471.86    249.30 o 
 -23   7   8      477.08      614.81    266.16 o 
 -21   7   8      572.24      607.29    208.54 o 
 -19   7   8      112.74      131.41    150.98 o 
 -17   7   8     1254.36     1406.36    217.19 o 
 -15   7   8     3083.61     3229.93    292.17 o 
 -13   7   8      831.71      856.13    182.97 o 
 -11   7   8     3857.39     4010.03    343.70 o 
  -9   7   8      202.54       38.46    129.78 o 
  -7   7   8     7274.85     7316.27    383.42 o 
  -5   7   8      172.08        7.81    147.34 o 
  -3   7   8      522.35      703.16    142.95 o 
  -1   7   8     3690.88     3647.17    209.19 o 
   1   7   8     6520.39     5838.24    256.93 o 
   3   7   8       45.39       86.46    103.65 o 
   5   7   8      734.19      857.37    149.09 o 
   7   7   8     1735.47     1891.33    189.13 o 
   9   7   8       10.60      305.84    148.71 o 
  11   7   8     4420.88     4599.54    331.05 o 
  13   7   8     1484.74     1834.31    247.23 o 
  15   7   8       97.32      236.63    141.49 o 
  17   7   8      595.00      832.30    185.79 o 
  19   7   8      134.39      158.40    353.05 o 
  21   7   8      808.19     1228.56    269.67 o 
  23   7   8      105.67      367.58    207.43 o 
 -22   8   8     1363.77     1199.12    414.33 o 
 -20   8   8     8529.14     7884.49    600.15 o 
 -18   8   8     6582.99     5862.13    515.73 o 
 -16   8   8     7806.50     8596.21    519.96 o 
 -14   8   8     3297.97     2984.09    292.61 o 
 -12   8   8       85.70       19.98    119.83 o 
 -10   8   8     1978.25     2189.42    261.11 o 
  -8   8   8      150.72      327.86    145.32 o 
  -6   8   8     2573.36     2796.25    283.54 o 
  -4   8   8     3183.22     3047.23    294.92 o 
  -2   8   8     3673.55     4022.94    279.98 o 
   0   8   8     2904.31     2754.16    241.93 o 
   2   8   8     4411.42     4580.99    249.21 o 
   4   8   8       91.96      274.82    144.91 o 
   6   8   8     1826.57     2094.08    246.18 o 
   8   8   8     4846.54     4928.13    333.70 o 
  10   8   8     7466.89     7273.95    402.33 o 
  12   8   8     6245.93     6173.25    378.80 o 
  14   8   8    10111.74     9503.98    435.23 o 
  16   8   8      882.53      854.55    233.20 o 
  18   8   8     3000.17     2738.14    377.75 o 
  20   8   8       59.18      507.31    193.50 o 
 -19   9   8       37.55       12.67    173.62 o 
 -17   9   8     1049.53      941.28    229.46 o 
 -15   9   8     2889.94     3433.56    614.64 o 
 -13   9   8      863.06      853.39    265.16 o 
 -11   9   8    10958.97     9921.98    598.00 o 
  -9   9   8      382.14      491.35    210.71 o 
  -7   9   8     6760.40     7445.45    557.72 o 
  -5   9   8      314.24       90.70    210.37 o 
  -3   9   8     8568.97     9139.55    567.35 o 
  -1   9   8     2119.01     1863.93    355.69 o 
   1   9   8     3255.46     3173.19    321.06 o 
   3   9   8     3657.27     3949.73    362.95 o 
   5   9   8     2360.71     2124.88    281.70 o 
   7   9   8       35.05      168.79    164.82 o 
   9   9   8      226.25      679.30    169.42 o 
  11   9   8        4.63      379.80    153.21 o 
  13   9   8     5252.35     5246.51    405.33 o 
  15   9   8     2221.07     2266.15    295.27 o 
  17   9   8     2961.48     3722.21    334.29 o 
 -16  10   8      920.88     1668.31    453.66 o 
 -14  10   8     1189.59     1373.76    278.10 o 
 -12  10   8     1599.48     2438.84    355.46 o 
 -10  10   8      802.60      764.57    264.50 o 
  -8  10   8     1449.97     1703.97    321.31 o 
  -6  10   8     8778.02     8242.62    610.56 o 
  -4  10   8     8338.09     7761.18    953.97 o 
  -2  10   8     3892.88     4254.20    464.13 o 
   0  10   8     1291.11     1287.49    238.94 o 
   2  10   8     1357.54     1104.04    226.11 o 
   4  10   8      177.33      120.83    148.27 o 
   6  10   8      124.19      323.05    194.20 o 
   8  10   8      884.41     1150.14    240.05 o 
  10  10   8        3.75      392.09    142.98 o 
  12  10   8     1903.69     1996.32    287.45 o 
  14  10   8     1280.13     1368.75    218.47 o 
  -9  11   8     3712.17     3689.55    469.85 o 
  -7  11   8      428.53      387.25    294.51 o 
  -5  11   8       50.72       67.73    184.10 o 
  -3  11   8      576.78      644.03    273.48 o 
  -1  11   8     2140.58     2128.35    363.91 o 
   1  11   8      744.79      760.54    241.25 o 
   3  11   8     3710.14     4125.80    396.87 o 
   5  11   8       34.75       75.15    339.29 o 
   7  11   8    11161.47    11006.17    624.41 o 
 -31   1   9       47.30      -23.92    322.87 o 
 -29   1   9      364.44      509.51    186.48 o 
 -27   1   9     2141.34     2484.19    278.04 o 
 -25   1   9      633.27      849.60    177.40 o 
 -23   1   9      958.57     1066.55    203.38 o 
 -21   1   9     1035.07      591.55    229.54 o 
 -19   1   9    14106.60    12943.16    346.59 o 
 -17   1   9     2030.80     2040.23    142.61 o 
 -15   1   9    19006.10    18374.94    670.72 o 
 -13   1   9      172.01      141.39     64.76 o 
 -11   1   9    14692.35    15580.62    255.61 o 
  -9   1   9    18183.70    17579.89    278.89 o 
  -7   1   9      294.52      318.80     55.47 o 
  -5   1   9    12053.06    11004.39    232.47 o 
  -3   1   9    51220.19    54310.44    541.32 o 
  -1   1   9      798.56      888.10     80.36 o 
   1   1   9     2268.49     2259.31    117.77 o 
   3   1   9     3149.08     3299.26    144.11 o 
   5   1   9    34750.45    35058.91    517.57 o 
   7   1   9     1049.18      960.62     87.69 o 
   9   1   9    21642.69    20623.37    325.76 o 
  11   1   9    10371.39     9526.24    203.46 o 
  13   1   9      769.77     1001.95    120.59 o 
  15   1   9     1505.19     1639.21    177.15 o 
  17   1   9        4.39      -23.53    103.65 o 
  19   1   9       80.60      220.02    124.00 o 
  21   1   9       88.50      215.96    122.08 o 
  23   1   9     1351.45     1252.32    185.41 o 
  25   1   9      749.11      612.72    146.45 o 
  27   1   9       60.02      155.09    123.52 o 
 -30   2   9     1306.39     1283.78    265.44 o 
 -28   2   9      261.16      165.14    139.87 o 
 -26   2   9     1556.73     1764.67    246.39 o 
 -24   2   9       37.03      222.93    157.43 o 
 -22   2   9     1015.84      913.97    194.13 o 
 -20   2   9      239.41      220.02    101.00 o 
 -18   2   9     1796.21     1787.18    147.24 o 
 -16   2   9     8074.48     8219.38    214.33 o 
 -14   2   9     6031.98     5762.63    175.95 o 
 -12   2   9     1144.42      914.38     85.00 o 
 -10   2   9    23257.14    21744.92    294.65 o 
  -8   2   9    17801.22    18107.51    337.42 o 
  -6   2   9    24124.89    24997.10    360.02 o 
  -4   2   9      300.06      397.12     62.40 o 
  -2   2   9    22470.09    23228.92    338.59 o 
   0   2   9     6779.12     6973.00    246.34 o 
   2   2   9      138.77      236.07     73.31 o 
   4   2   9      527.99      609.78     62.91 o 
   6   2   9      463.06      532.88     72.82 o 
   8   2   9     2677.00     2776.67    142.47 o 
  10   2   9      118.72      163.22     65.87 o 
  12   2   9      436.47      531.39     81.31 o 
  14   2   9      629.49      966.65    190.11 o 
  16   2   9     1797.32     1671.50    185.10 o 
  18   2   9     4948.09     4577.31    472.09 o 
  20   2   9       70.28       50.15    108.46 o 
  22   2   9     1156.59     1189.55    179.76 o 
  24   2   9       33.79      170.77    175.58 o 
  26   2   9      376.55      786.10    151.34 o 
  28   2   9        1.35      402.99    159.21 o 
 -29   3   9      299.34      391.96    161.08 o 
 -27   3   9     2357.50     2473.81    297.51 o 
 -25   3   9        1.95      186.31    134.43 o 
 -23   3   9     6126.90     5602.87    375.29 o 
 -21   3   9      355.82      440.69    149.48 o 
 -19   3   9      103.71      111.93     95.32 o 
 -17   3   9       80.06       15.88     84.45 o 
 -15   3   9     1133.50     1131.06    124.91 o 
 -13   3   9      313.91      153.50     67.63 o 
 -11   3   9      102.58      221.52     81.61 o 
  -9   3   9    13683.54    13480.35    306.88 o 
  -7   3   9      824.12      859.80     99.60 o 
  -5   3   9     3204.53     3177.90    132.83 o 
  -3   3   9     5102.52     4782.42    201.08 o 
  -1   3   9     3835.11     3761.36    156.58 o 
   1   3   9      111.75      -10.95     61.44 o 
   3   3   9       44.44      112.22     76.58 o 
   5   3   9      265.77      178.23     86.81 o 
   7   3   9      343.88      296.94     69.76 o 
   9   3   9      338.76      337.72     76.73 o 
  11   3   9     1759.78     1681.12    122.55 o 
  13   3   9      539.09      528.19    128.44 o 
  15   3   9        2.48     -108.38    104.19 o 
  17   3   9     1045.70      853.89    188.89 o 
  19   3   9      651.82      819.21    207.27 o 
  21   3   9      624.76      557.73    138.14 o 
  23   3   9        7.36       38.88    108.88 o 
  25   3   9      501.89      730.49    165.02 o 
  27   3   9       18.50      379.93    123.57 o 
 -28   4   9      980.28      992.47    204.67 o 
 -26   4   9      243.75      293.84    160.62 o 
 -24   4   9      426.63      315.91    174.75 o 
 -22   4   9      150.67      310.45    145.70 o 
 -20   4   9     2198.44     2183.90    201.56 o 
 -18   4   9     4563.13     4815.96    264.03 o 
 -16   4   9    13383.70    13049.19    327.51 o 
 -14   4   9     1050.04      993.33    149.75 o 
 -12   4   9    13148.16    11755.08    400.28 o 
 -10   4   9     5694.78     5496.77    222.58 o 
  -8   4   9     5068.25     4800.34    287.01 o 
  -6   4   9    10279.75     9708.09    329.12 o 
  -4   4   9    11060.81    11658.29    275.33 o 
  -2   4   9    29212.62    29920.45    464.80 o 
   0   4   9     2178.47     2351.82    150.59 o 
   2   4   9    19803.62    20022.01    305.15 o 
   4   4   9     2753.26     2438.60    117.87 o 
   6   4   9    14417.36    14655.25    420.29 o 
   8   4   9    41777.30    42338.44    556.91 o 
  10   4   9     2289.55     2711.07    155.48 o 
  12   4   9    13547.68    12207.47    401.41 o 
  14   4   9     9689.03     9684.09    326.33 o 
  16   4   9     2227.25     2235.56    246.05 o 
  18   4   9       10.25       33.75    146.79 o 
  20   4   9      135.12        1.69    264.33 o 
  22   4   9     1415.29      971.26    356.71 o 
  24   4   9       89.30      287.79    202.48 o 
  26   4   9      654.57     1079.53    307.32 o 
 -27   5   9       16.30      304.89    139.55 o 
 -25   5   9        6.30      206.91    135.10 o 
 -23   5   9     1993.67     2380.21    285.37 o 
 -21   5   9     5302.72     5064.30    291.22 o 
 -19   5   9      409.28      317.71    135.35 o 
 -17   5   9      757.28     1038.84    157.89 o 
 -15   5   9      224.40      225.98     96.85 o 
 -13   5   9     3369.07     3261.50    215.64 o 
 -11   5   9       49.42      -47.65     86.04 o 
  -9   5   9       14.11      -77.51     97.62 o 
  -7   5   9     1426.01     1727.66    199.64 o 
  -5   5   9     4908.79     5150.94    247.95 o 
  -3   5   9    11587.69    11422.32    347.54 o 
  -1   5   9    16059.12    16454.92    492.42 o 
   1   5   9     4563.96     4390.15    211.93 o 
   3   5   9     3124.32     2893.37    190.34 o 
   5   5   9     9991.02     9652.33    330.04 o 
   7   5   9      173.57       89.48     66.32 o 
   9   5   9     4366.51     4461.11    249.78 o 
  11   5   9      152.06      135.48    101.94 o 
  13   5   9      929.10      788.77    196.36 o 
  15   5   9       69.36      138.97    158.66 o 
  17   5   9      740.65     1080.77    259.48 o 
  19   5   9     5745.45     5940.49    472.76 o 
  21   5   9     2777.57     2894.58    385.80 o 
  23   5   9     1131.79     1437.85    304.56 o 
  25   5   9      852.33     1025.86    265.68 o 
 -26   6   9      389.06      565.32    228.97 o 
 -24   6   9      520.12      633.61    223.50 o 
 -22   6   9     1942.56     1707.73    248.22 o 
 -20   6   9      528.85      539.31    128.99 o 
 -18   6   9      355.87      496.49    122.66 o 
 -16   6   9      249.04      138.42    105.24 o 
 -14   6   9      784.33      873.02    185.81 o 
 -12   6   9        1.99       56.57    137.94 o 
 -10   6   9     4042.40     3800.70    287.16 o 
  -8   6   9     2440.72     2393.72    276.19 o 
  -6   6   9     5753.50     5773.56    327.31 o 
  -4   6   9       33.02     -121.61     85.04 o 
  -2   6   9    10826.12    10608.10    287.98 o 
   0   6   9     1924.55     2258.00    206.68 o 
   2   6   9     6485.80     6683.87    262.84 o 
   4   6   9     3229.62     2923.56    203.69 o 
   6   6   9     2048.44     2222.97    192.39 o 
   8   6   9     1825.99     1850.18    235.31 o 
  10   6   9      151.12       15.33    102.75 o 
  12   6   9      263.45       22.67    148.14 o 
  14   6   9      539.30      602.65    164.03 o 
  16   6   9      224.97      264.88    139.32 o 
  18   6   9     4217.22     4722.23    539.64 o 
  20   6   9        2.59      -75.88    290.86 o 
  22   6   9     1944.28     2970.65    467.38 o 
  24   6   9        1.21      682.31    492.08 o 
 -23   7   9     1107.42     1112.81    223.20 o 
 -21   7   9      427.16      142.78    219.05 o 
 -19   7   9     5355.31     5377.59    368.71 o 
 -17   7   9      683.42      756.03    171.41 o 
 -15   7   9     7837.02     8528.41    409.46 o 
 -13   7   9     5179.47     5309.09    461.66 o 
 -11   7   9     5881.85     6040.06    362.54 o 
  -9   7   9     4122.86     4509.65    327.97 o 
  -7   7   9     2538.05     2744.20    302.74 o 
  -5   7   9     6449.73     6401.53    446.03 o 
  -3   7   9     1889.14     2136.26    209.06 o 
  -1   7   9      231.36      257.54    115.81 o 
   1   7   9     2125.22     2118.68    183.94 o 
   3   7   9      739.11     1076.44    159.20 o 
   5   7   9     7682.00     7560.96    306.31 o 
   7   7   9     3759.65     3786.06    245.01 o 
   9   7   9    11964.74    11256.37    444.39 o 
  11   7   9     9767.61     9837.85    433.49 o 
  13   7   9     1283.08     1534.90    228.21 o 
  15   7   9     1270.31     1449.39    226.28 o 
  17   7   9     5156.65     5264.77    375.54 o 
  19   7   9      292.27      415.61    254.27 o 
  21   7   9       21.94      453.97    194.77 o 
 -22   8   9      954.87      446.96    233.83 o 
 -20   8   9     1718.36     1665.35    315.12 o 
 -18   8   9      152.41      172.88    127.28 o 
 -16   8   9      318.95      431.36    332.01 o 
 -14   8   9      935.62      909.56    249.55 o 
 -12   8   9      278.30      290.84    145.73 o 
 -10   8   9     7243.78     6806.86    404.89 o 
  -8   8   9        2.75       32.54    133.08 o 
  -6   8   9     2882.30     2554.85    281.31 o 
  -4   8   9     1114.89     1545.82    232.69 o 
  -2   8   9    14603.95    13303.00    441.68 o 
   0   8   9       10.72        3.55    103.17 o 
   2   8   9       37.54      120.22    123.04 o 
   4   8   9      357.11      390.08    127.43 o 
   6   8   9     4801.21     5069.37    574.64 o 
   8   8   9      790.02      720.63    178.91 o 
  10   8   9     6430.76     6285.89    384.28 o 
  12   8   9     1438.34     1444.28    220.10 o 
  14   8   9      482.72      446.50    162.88 o 
  16   8   9     1119.07     1332.21    226.91 o 
  18   8   9      161.42      538.20    204.03 o 
  20   8   9      174.27      200.35    173.10 o 
 -19   9   9      202.58      181.29    191.04 o 
 -17   9   9      887.50      909.93    259.75 o 
 -15   9   9       32.24      361.28    228.66 o 
 -13   9   9     5456.58     4574.51    471.81 o 
 -11   9   9      872.95      896.72    194.48 o 
  -9   9   9    14985.40    13165.01    531.00 o 
  -7   9   9     1187.77      952.98    207.77 o 
  -5   9   9    15811.85    15385.26    570.10 o 
  -3   9   9     4757.67     5190.61    377.24 o 
  -1   9   9     2962.38     3020.51    319.45 o 
   1   9   9     3240.71     2848.74    315.57 o 
   3   9   9       26.41      156.00    124.43 o 
   5   9   9     2818.68     2966.97    334.02 o 
   7   9   9      470.45      595.40    319.21 o 
   9   9   9      185.29      399.99    150.72 o 
  11   9   9      881.45     1235.97    212.38 o 
  13   9   9     1420.43     1475.03    231.65 o 
  15   9   9       55.73      262.22    147.17 o 
  17   9   9     2790.80     3253.34    321.33 o 
 -14  10   9       31.01       60.71    181.71 o 
 -12  10   9     4698.09     4263.65    477.88 o 
 -10  10   9        1.01      261.05    302.75 o 
  -8  10   9     1220.35     1751.92    343.48 o 
  -6  10   9      222.95      299.85    207.42 o 
  -4  10   9      343.75       79.03    193.77 o 
  -2  10   9      375.93      309.33    217.22 o 
   0  10   9     1221.19      890.25    219.18 o 
   2  10   9      151.40      260.61    152.54 o 
   4  10   9     6785.64     6709.72    477.62 o 
   6  10   9     1757.44     2270.13    308.29 o 
   8  10   9    12320.35    13351.94   1046.35 o 
  10  10   9      556.75      789.29    219.78 o 
  12  10   9     5510.17     5836.00    413.45 o 
  -9  11   9      216.30      234.67    310.06 o 
  -7  11   9     1329.16     1241.61    289.73 o 
  -5  11   9       79.13      -81.69    300.00 o 
  -3  11   9     1081.22     1004.67    281.29 o 
  -1  11   9      677.35      844.66    261.21 o 
   1  11   9        9.11       34.44    192.07 o 
   3  11   9     1442.24     1396.77    292.14 o 
   5  11   9      102.88      332.37    190.01 o 
   7  11   9     1180.49     1504.06    264.72 o 
 -30   0  10      820.29      929.28    321.95 o 
 -28   0  10     8458.74     8703.73    841.47 o 
 -26   0  10     2582.19     2764.05    495.74 o 
 -24   0  10    13611.78    13092.18    850.62 o 
 -22   0  10     1844.14     1728.67    395.13 o 
 -20   0  10     9059.56     8130.75    446.25 o 
 -18   0  10      714.51      862.57    154.89 o 
 -16   0  10     1248.22     1511.55    286.43 o 
 -14   0  10    19458.33    21741.88    475.79 o 
 -12   0  10    16469.04    18958.90    418.22 o 
 -10   0  10     1338.09     1498.79    130.44 o 
  -8   0  10    10658.77     8863.56    290.29 o 
  -6   0  10     3728.25     3599.71    154.94 o 
  -4   0  10    72784.61    73969.70   1194.52 o 
  -2   0  10    38622.44    37752.07    681.21 o 
   0   0  10    38926.94    38950.54    714.41 o 
   2   0  10     1848.15     1407.61    149.69 o 
   4   0  10    22426.45    20978.99    504.38 o 
   6   0  10    22008.43    21739.20    773.79 o 
   8   0  10    45198.81    45423.78    722.84 o 
  10   0  10     3186.72     3638.39    199.64 o 
  12   0  10    17868.09    17779.54    414.61 o 
  14   0  10    11569.73    11619.39    497.67 o 
  16   0  10     2411.96     2508.25    301.98 o 
  18   0  10     2852.49     2877.33    415.25 o 
  20   0  10     5693.75     5657.51    437.73 o 
  22   0  10    10083.63     8420.44    516.45 o 
  24   0  10     8734.97     8010.46    543.58 o 
  26   0  10     8737.18     6787.44    524.37 o 
  28   0  10     2393.73     2043.91    598.18 o 
 -29   1  10      710.88      897.15    219.29 o 
 -27   1  10      758.89      514.64    182.04 o 
 -25   1  10     1961.31     1946.05    309.63 o 
 -23   1  10     2958.15     2663.47    329.77 o 
 -21   1  10      192.96      175.30    109.35 o 
 -19   1  10    15603.53    14360.04    378.79 o 
 -17   1  10     5090.97     4928.71    184.13 o 
 -15   1  10    51569.38    50492.14    624.12 o 
 -13   1  10      587.11      606.45     87.14 o 
 -11   1  10    49476.63    49807.83    609.20 o 
  -9   1  10      506.12      953.56     80.33 o 
  -7   1  10    45992.71    50690.64    543.03 o 
  -5   1  10     8613.56     8612.89    137.85 o 
  -3   1  10     6496.70     7270.59    150.60 o 
  -1   1  10     9254.91     9224.45    209.24 o 
   1   1  10    22169.43    23685.25    371.22 o 
   3   1  10     2948.69     3178.82    148.37 o 
   5   1  10     5298.67     4834.83    214.99 o 
   7   1  10     2007.86     2330.82    133.41 o 
   9   1  10    28722.51    28587.76    471.98 o 
  11   1  10      993.95     1105.24     95.09 o 
  13   1  10    22485.18    20896.86    535.34 o 
  15   1  10     1044.91     1139.09    171.73 o 
  17   1  10      285.20      425.52    133.44 o 
  19   1  10     1167.00     1129.88    173.80 o 
  21   1  10      116.39      154.98    116.35 o 
  23   1  10       57.11      201.68    124.10 o 
  25   1  10        3.06       23.92    115.08 o 
  27   1  10      166.51      389.16    171.75 o 
 -30   2  10      172.52      320.96    168.15 o 
 -28   2  10      790.61      837.57    226.76 o 
 -26   2  10      594.39      638.89    174.68 o 
 -24   2  10     5193.94     4570.20    373.24 o 
 -22   2  10      946.30      991.89    192.61 o 
 -20   2  10     3214.16     2986.57    242.12 o 
 -18   2  10    15583.74    14834.58    339.00 o 
 -16   2  10     3913.94     3831.36    219.23 o 
 -14   2  10    24440.77    24482.17    416.27 o 
 -12   2  10     3329.71     2689.44    198.70 o 
 -10   2  10    14298.56    12502.31    291.01 o 
  -8   2  10     3095.04     3521.49    157.64 o 
  -6   2  10    35953.29    39180.47    490.41 o 
  -4   2  10      485.81      421.33     74.74 o 
  -2   2  10    20182.27    20522.63    322.06 o 
   0   2  10      286.98      334.72     76.07 o 
   2   2  10     5727.66     6268.24    192.69 o 
   4   2  10      551.10      549.59     94.32 o 
   6   2  10     5314.26     4952.63    155.64 o 
   8   2  10    34739.55    34217.15    786.44 o 
  10   2  10     4076.33     3813.69    155.18 o 
  12   2  10    11435.66    10097.47    243.92 o 
  14   2  10    13105.48    11944.47    410.62 o 
  16   2  10      762.13     1048.44    164.09 o 
  18   2  10      350.73      361.19    132.12 o 
  20   2  10       19.04     -121.24    100.97 o 
  22   2  10      787.81      882.97    161.34 o 
  24   2  10       45.42     -112.78    108.62 o 
  26   2  10      220.48      526.01    130.65 o 
  28   2  10      119.89      393.77    126.69 o 
 -29   3  10     3467.42     3403.24    346.93 o 
 -27   3  10     2320.22     2423.97    294.24 o 
 -25   3  10     7987.46     7987.44    437.55 o 
 -23   3  10     9107.07     7673.66    444.06 o 
 -21   3  10    13394.04    11817.50    464.97 o 
 -19   3  10     3158.14     3282.82    221.09 o 
 -17   3  10     4517.53     4760.19    217.59 o 
 -15   3  10      927.38      782.67    121.84 o 
 -13   3  10     4375.32     4414.53    221.31 o 
 -11   3  10     2682.39     3028.18    173.28 o 
  -9   3  10     1594.61     1614.80    131.86 o 
  -7   3  10     4815.65     4939.12    181.57 o 
  -5   3  10   128576.92   136913.25   1303.78 o 
  -3   3  10       71.37      120.23     73.81 o 
  -1   3  10   108682.39   110236.69   1163.23 o 
   1   3  10     6796.28     6291.76    231.82 o 
   3   3  10    19990.60    17121.42    343.68 o 
   5   3  10       34.85      139.05     47.87 o 
   7   3  10    16035.85    15796.22    292.75 o 
   9   3  10     4129.14     4002.81    162.18 o 
  11   3  10     1363.03     1403.95    119.41 o 
  13   3  10     2578.14     2693.71    238.45 o 
  15   3  10      842.99      861.81    153.94 o 
  17   3  10      214.77      415.85    152.36 o 
  19   3  10     4656.71     4705.58    320.67 o 
  21   3  10      214.63      359.13    132.15 o 
  23   3  10     8903.79     8534.60    371.72 o 
  25   3  10        5.49       49.83    171.50 o 
  27   3  10      950.13      801.64    270.68 o 
 -28   4  10      952.79     1057.47    262.98 o 
 -26   4  10        9.89      407.16    147.58 o 
 -24   4  10      676.28      871.91    189.23 o 
 -22   4  10      253.75      271.37    182.10 o 
 -20   4  10     1287.33     1490.29    174.32 o 
 -18   4  10     1678.56     1974.84    189.44 o 
 -16   4  10     7876.51     7725.02    264.55 o 
 -14   4  10     6097.75     5880.95    227.81 o 
 -12   4  10     2431.83     2789.35    184.05 o 
 -10   4  10     4321.00     4000.06    197.50 o 
  -8   4  10       57.52      213.84    102.97 o 
  -6   4  10    15019.41    13921.79    352.61 o 
  -4   4  10    20608.23    20996.68    404.07 o 
  -2   4  10    39298.80    40535.07    578.74 o 
   0   4  10     8397.07     7656.50    238.14 o 
   2   4  10    10371.32    10172.47    283.49 o 
   4   4  10    18663.00    18824.23    393.18 o 
   6   4  10     2883.40     3081.15    256.26 o 
   8   4  10    38367.93    37437.78    607.76 o 
  10   4  10     4312.29     4057.48    208.24 o 
  12   4  10    10309.05     9951.70    492.07 o 
  14   4  10     9365.73     9179.84    398.45 o 
  16   4  10       11.93      255.03    191.68 o 
  18   4  10     6255.41     6598.32    696.96 o 
  20   4  10      613.63      620.25    217.05 o 
  22   4  10     1848.90     1923.04    332.55 o 
  24   4  10     1336.30     2196.12    361.95 o 
  26   4  10       82.27      592.86    264.33 o 
 -27   5  10      120.29      291.97    196.87 o 
 -25   5  10       23.27      246.43    131.58 o 
 -23   5  10     6401.54     6780.44    464.20 o 
 -21   5  10     2126.92     2012.69    206.50 o 
 -19   5  10    30483.76    28010.55    610.09 o 
 -17   5  10     4573.99     4666.58    232.84 o 
 -15   5  10    39686.18    37121.07    603.82 o 
 -13   5  10       63.82      236.94    103.09 o 
 -11   5  10    17036.34    16068.56    396.12 o 
  -9   5  10      715.35      921.87    170.23 o 
  -7   5  10    33584.76    33572.66    786.92 o 
  -5   5  10      230.49      324.24    104.73 o 
  -3   5  10      963.06      867.18    129.93 o 
  -1   5  10     2029.69     2081.00    160.33 o 
   1   5  10     3026.91     3771.96    202.79 o 
   3   5  10      359.82      453.50    112.12 o 
   5   5  10     7659.85     6781.56    267.47 o 
   7   5  10     1254.88     1280.41    235.83 o 
   9   5  10    15104.62    14358.98    381.05 o 
  11   5  10        4.80       29.22    114.05 o 
  13   5  10    13341.75    11485.33    451.77 o 
  15   5  10      271.55      389.31    151.47 o 
  17   5  10     7997.54     7902.24    510.66 o 
  19   5  10      449.97      467.12    223.70 o 
  21   5  10     2595.56     2903.09    384.55 o 
  23   5  10      217.37      291.86    272.56 o 
  25   5  10        7.20       86.82    182.01 o 
 -26   6  10      119.02      337.59    281.36 o 
 -24   6  10      989.49     1199.91    216.65 o 
 -22   6  10      110.13      194.10    103.08 o 
 -20   6  10     3437.05     3285.54    253.71 o 
 -18   6  10     2168.61     1981.83    203.09 o 
 -16   6  10     2470.46     2709.65    286.33 o 
 -14   6  10      703.84      598.46    182.02 o 
 -12   6  10     2697.56     2603.94    259.22 o 
 -10   6  10     2590.79     2720.26    272.90 o 
  -8   6  10     3424.75     3225.87    266.58 o 
  -6   6  10     2588.19     2605.80    248.41 o 
  -4   6  10    22572.70    21819.65    510.03 o 
  -2   6  10     5317.57     5018.22    268.54 o 
   0   6  10    29860.65    28844.82    541.14 o 
   2   6  10     7257.48     6357.26    268.16 o 
   4   6  10     6692.89     6028.34    270.14 o 
   6   6  10    17345.39    16678.24    424.19 o 
   8   6  10     3109.03     3318.15    317.30 o 
  10   6  10     1585.92     1602.91    178.69 o 
  12   6  10       20.96      335.98    198.63 o 
  14   6  10      109.30       61.73    136.98 o 
  16   6  10      603.36      499.06    285.51 o 
  18   6  10      265.93      208.90    250.61 o 
  20   6  10     1267.40     1488.33    656.71 o 
  22   6  10     1329.60     2169.76    340.53 o 
  24   6  10     1735.47     2025.10    351.22 o 
 -23   7  10      796.70     1114.21    323.78 o 
 -21   7  10      294.31      416.18    159.71 o 
 -19   7  10     2612.38     2385.89    274.70 o 
 -17   7  10     1152.23     1336.26    289.95 o 
 -15   7  10     1616.76     1886.45    239.47 o 
 -13   7  10     1384.23     1574.01    223.59 o 
 -11   7  10      716.45      654.68    213.04 o 
  -9   7  10     3097.07     3638.87    304.45 o 
  -7   7  10      897.15      863.37    191.42 o 
  -5   7  10     8978.82     8570.68    447.66 o 
  -3   7  10      291.81      363.70    125.45 o 
  -1   7  10    10284.22     9722.30    368.19 o 
   1   7  10     1215.84     1122.12    247.79 o 
   3   7  10      795.44      852.38    153.41 o 
   5   7  10     1637.53     1896.27    196.32 o 
   7   7  10     2422.36     2249.25    209.30 o 
   9   7  10     3140.03     3204.11    288.34 o 
  11   7  10      271.85      285.83    150.48 o 
  13   7  10      424.58      715.67    175.57 o 
  15   7  10      132.04      475.30    166.25 o 
  17   7  10     1108.05     1442.51    291.18 o 
  19   7  10      672.57      934.90    256.10 o 
  21   7  10      109.57      422.50    289.94 o 
 -22   8  10     3669.80     4258.83    495.99 o 
 -20   8  10      441.95      550.14    161.81 o 
 -18   8  10    17357.16    15109.37    565.75 o 
 -16   8  10     3323.53     3452.04    382.33 o 
 -14   8  10    16942.32    16697.70    951.58 o 
 -12   8  10     3923.99     3941.03    330.07 o 
 -10   8  10     6041.97     6943.09    409.10 o 
  -8   8  10     2905.41     3150.63    351.54 o 
  -6   8  10     4379.18     4889.95    354.58 o 
  -4   8  10     3249.28     3328.69    360.17 o 
  -2   8  10        2.52      119.92    109.73 o 
   0   8  10      186.10      290.86    131.75 o 
   2   8  10      887.00     1255.15    183.22 o 
   4   8  10     2252.03     2102.11    246.58 o 
   6   8  10     3832.40     4009.42    263.98 o 
   8   8  10     2934.69     3488.89    417.04 o 
  10   8  10     2057.48     1934.56    257.91 o 
  12   8  10     1746.22     1429.54    227.97 o 
  14   8  10     1197.79     1378.20    232.76 o 
  16   8  10     1278.91     1862.73    253.31 o 
  18   8  10     4507.19     4279.55    455.60 o 
 -19   9  10      850.01      951.26    262.87 o 
 -17   9  10     2003.27     1492.69    459.15 o 
 -15   9  10     1538.19     1790.44    248.42 o 
 -13   9  10     1172.82     1437.87    229.75 o 
 -11   9  10      774.63      761.29    195.60 o 
  -9   9  10     8749.93     8238.34    572.77 o 
  -7   9  10      552.63      513.41    251.52 o 
  -5   9  10    17313.19    15235.22    569.06 o 
  -3   9  10      120.26      163.05    223.40 o 
  -1   9  10    10604.01     9652.54    407.22 o 
   1   9  10     2146.04     1980.37    224.39 o 
   3   9  10     1063.71     1398.81    337.03 o 
   5   9  10     2946.04     2165.87    541.47 o 
   7   9  10     5401.19     4408.85    430.23 o 
   9   9  10     1698.26     1479.35    270.18 o 
  11   9  10      306.99      210.67    145.30 o 
  13   9  10      787.02      800.14    194.30 o 
  15   9  10      175.82      365.06    223.16 o 
 -14  10  10      693.56      752.64    309.15 o 
 -12  10  10      817.18      975.69    258.94 o 
 -10  10  10      576.19      666.92    232.05 o 
  -8  10  10     2477.43     2536.19    476.53 o 
  -6  10  10     2498.15     1706.01    353.05 o 
  -4  10  10     2254.01     1918.24    396.04 o 
  -2  10  10     1191.44     1022.43    275.34 o 
   0  10  10    10535.92     9902.81    556.41 o 
   2  10  10     3041.38     3371.58    532.97 o 
   4  10  10     3955.53     4528.71    427.58 o 
   6  10  10     1315.39     1667.87    430.84 o 
   8  10  10     1155.80     1053.67    446.35 o 
  10  10  10      472.44      897.21    228.04 o 
  12  10  10        4.67      275.36    169.33 o 
  -7  11  10     8026.95     7234.50    759.15 o 
  -5  11  10       58.40      154.48    220.16 o 
  -3  11  10     3973.81     4310.37    585.37 o 
  -1  11  10       90.67      117.39    199.39 o 
   1  11  10      141.54       91.09    216.53 o 
   3  11  10       59.26      521.29    260.84 o 
   5  11  10     1028.51     1841.75    284.53 o 
 -29   1  11       23.66      429.63    151.00 o 
 -27   1  11      830.76     1000.15    232.79 o 
 -25   1  11      123.84      426.08    217.68 o 
 -23   1  11      743.38      916.22    180.31 o 
 -21   1  11     5699.69     5440.54    343.59 o 
 -19   1  11      233.90      299.95    102.43 o 
 -17   1  11     6886.12     6813.57    229.79 o 
 -15   1  11     4014.30     3771.13    161.45 o 
 -13   1  11    12174.95    11487.87    316.32 o 
 -11   1  11      592.83      482.66     88.05 o 
  -9   1  11    62340.13    67556.98    694.82 o 
  -7   1  11     6883.37     6147.07    151.72 o 
  -5   1  11     6574.73     7087.45    131.74 o 
  -3   1  11     7244.27     7058.01    155.33 o 
  -1   1  11     1496.44     1704.97    108.84 o 
   1   1  11       29.02      108.20     65.98 o 
   3   1  11     4507.95     4498.85    176.28 o 
   5   1  11     3762.74     3648.63    314.69 o 
   9   1  11       65.01       15.23     66.44 o 
  11   1  11    19267.12    17837.33    613.73 o 
  13   1  11      469.66      691.16    118.35 o 
  15   1  11     2457.82     2549.98    206.98 o 
  17   1  11     1118.95     1338.14    203.04 o 
  19   1  11      127.56      212.68    116.86 o 
  21   1  11      939.57     1132.27    174.83 o 
  23   1  11        4.77      156.94    121.52 o 
  25   1  11       11.94       25.93    186.58 o 
  27   1  11        2.41      191.00    108.64 o 
 -30   2  11      152.08      234.15    151.34 o 
 -28   2  11     2187.42     2108.73    309.68 o 
 -26   2  11      939.78      926.85    200.35 o 
 -24   2  11     2057.70     2529.53    329.93 o 
 -22   2  11     1307.68     1554.35    222.06 o 
 -20   2  11     4351.49     4253.96    241.62 o 
 -18   2  11       23.93       37.16    118.05 o 
 -16   2  11     2519.03     2259.57    219.92 o 
 -14   2  11       12.45       64.98     72.95 o 
 -12   2  11     2642.58     2469.95    168.42 o 
 -10   2  11     8881.44     8462.81    286.25 o 
  -8   2  11     2917.68     2654.18    148.12 o 
  -6   2  11     8545.50     8673.16    205.91 o 
  -4   2  11    34210.97    33647.73    469.81 o 
  -2   2  11    25413.83    26196.44    390.06 o 
   0   2  11    30609.90    30022.04    481.07 o 
   2   2  11      628.10      739.90     99.13 o 
   4   2  11     9393.17     8976.12    243.54 o 
   6   2  11      986.39     1206.59    107.00 o 
   8   2  11       18.55      113.19     59.73 o 
  10   2  11     1632.27     1822.28    126.90 o 
  12   2  11      325.97      381.01     87.31 o 
  14   2  11     2201.55     2138.87    191.16 o 
  16   2  11      489.43      375.55    157.29 o 
  18   2  11      135.61      137.62    109.10 o 
  20   2  11      144.09      399.39    124.49 o 
  22   2  11     1562.85     1578.03    197.46 o 
  24   2  11     1183.46     1259.76    184.64 o 
  26   2  11        9.81      280.30    108.14 o 
 -29   3  11      436.83      468.30    191.43 o 
 -27   3  11      936.02     1123.82    211.89 o 
 -25   3  11     2094.58     2235.04    270.39 o 
 -23   3  11      249.83      228.60    139.90 o 
 -21   3  11     2058.38     2203.01    199.42 o 
 -19   3  11      280.01      404.47    120.05 o 
 -17   3  11     8094.60     8015.39    262.85 o 
 -15   3  11     1085.20     1197.80    151.20 o 
 -13   3  11      368.96      213.03     93.94 o 
 -11   3  11      438.05      547.29    105.07 o 
  -9   3  11     3164.78     3338.00    168.78 o 
  -7   3  11      732.44      892.61     98.83 o 
  -5   3  11     3778.80     3788.20    141.76 o 
  -3   3  11    26884.05    26730.41    396.62 o 
  -1   3  11     9073.29     8593.91    228.39 o 
   1   3  11      312.76      304.16     90.03 o 
   3   3  11     2610.04     2341.48    152.02 o 
   5   3  11     4227.50     4348.03    142.37 o 
   7   3  11       20.16       60.40     61.71 o 
   9   3  11      218.79      295.35     92.84 o 
  11   3  11       32.27      -45.83     69.69 o 
  13   3  11       92.72       13.12    110.54 o 
  15   3  11     1767.37     1931.30    229.28 o 
  17   3  11     2332.35     2495.17    338.31 o 
  19   3  11      804.11      305.30    327.44 o 
  21   3  11       29.20      238.83    178.36 o 
  23   3  11      325.94      151.90    285.37 o 
  25   3  11       41.86     -188.49    375.00 o 
 -28   4  11      919.70      993.22    196.82 o 
 -26   4  11       14.62      313.71    145.61 o 
 -24   4  11     1311.07     1273.87    202.68 o 
 -22   4  11     2510.66     2589.28    281.03 o 
 -20   4  11     3933.01     4046.69    253.40 o 
 -18   4  11      741.01      807.51    126.18 o 
 -16   4  11      295.23      287.05    128.83 o 
 -14   4  11     2136.17     2062.10    164.20 o 
 -12   4  11      951.36      819.07    129.24 o 
 -10   4  11    10384.60     9877.74    325.18 o 
  -8   4  11     7108.09     7461.64    241.63 o 
  -6   4  11    33719.66    31830.29    924.69 o 
  -4   4  11    10472.00    10034.48    307.54 o 
  -2   4  11     8386.97     7916.14    237.56 o 
   0   4  11     1718.93     1614.45    141.89 o 
   2   4  11    15673.71    14828.80    346.94 o 
   4   4  11    22307.27    21692.13    957.39 o 
   6   4  11       13.09      -41.77     92.85 o 
   8   4  11    21025.50    21433.19    450.37 o 
  10   4  11    12868.36    11242.43    325.27 o 
  12   4  11     1419.19     1508.96    277.61 o 
  14   4  11     2616.15     2009.98    292.43 o 
  16   4  11        9.45      258.83    198.92 o 
  18   4  11     3906.15     4002.58    409.96 o 
  20   4  11     1548.81     1566.29    304.14 o 
  22   4  11     1576.95     1660.68    324.36 o 
  24   4  11       10.68      238.02    186.80 o 
  26   4  11      444.69      588.32    214.42 o 
 -27   5  11     2731.19     3077.06    335.77 o 
 -25   5  11      471.32      321.30    162.83 o 
 -23   5  11      508.91      750.54    166.81 o 
 -21   5  11        2.45       49.50     96.71 o 
 -19   5  11      535.70      535.85    118.56 o 
 -17   5  11      995.44     1127.27    165.59 o 
 -15   5  11     5075.61     4762.30    231.69 o 
 -13   5  11      110.36      208.60     99.59 o 
 -11   5  11     1107.35     1265.38    150.95 o 
  -9   5  11      169.84       98.70    117.61 o 
  -7   5  11      171.18      267.91    274.89 o 
  -5   5  11        3.59      -42.18     90.40 o 
  -3   5  11       29.78      143.21     90.30 o 
  -1   5  11     1783.72     1557.97    185.59 o 
   1   5  11     2029.04     1887.09    166.05 o 
   3   5  11     5336.34     5081.95    240.72 o 
   5   5  11     7644.14     7083.51    308.92 o 
   7   5  11     1317.95     1014.68    209.38 o 
   9   5  11     6011.59     6001.46    266.95 o 
  11   5  11     2727.66     2671.24    259.02 o 
  13   5  11        4.07      119.30    145.85 o 
  15   5  11     1246.47     1139.40    195.48 o 
  17   5  11      665.20      993.69    261.05 o 
  19   5  11      109.05      487.62    286.28 o 
  21   5  11      768.53      659.49    245.97 o 
  23   5  11      612.39     1033.39    259.73 o 
 -26   6  11        2.17      362.73    170.70 o 
 -24   6  11     1652.36     1896.12    267.13 o 
 -22   6  11      398.55      587.09    134.90 o 
 -20   6  11      129.78      357.60    116.46 o 
 -18   6  11       10.41      -18.71    214.62 o 
 -16   6  11     1146.84     1242.43    170.24 o 
 -14   6  11      996.42     1058.79    189.20 o 
 -12   6  11     1086.78     1339.59    393.36 o 
 -10   6  11       15.06      113.30    138.38 o 
  -8   6  11      594.80      473.94    159.62 o 
  -6   6  11     6257.68     5788.55    334.72 o 
  -4   6  11    10913.72    10276.12    352.03 o 
  -2   6  11      666.06      571.69    127.84 o 
   0   6  11     1504.77     1521.46    200.50 o 
   2   6  11      129.50      200.57    109.93 o 
   4   6  11     5529.00     5713.71    271.22 o 
   6   6  11     2928.38     2784.48    218.69 o 
   8   6  11     2078.32     1273.78    289.74 o 
  10   6  11      786.68      909.29    152.50 o 
  12   6  11      104.36      109.43    288.37 o 
  14   6  11      912.34     1217.27    213.11 o 
  16   6  11       32.21       52.93    137.16 o 
  18   6  11      205.64       66.92    169.43 o 
  20   6  11     1165.42     1330.30    455.49 o 
  22   6  11        5.40      387.74    192.54 o 
 -23   7  11        1.52       19.11    178.85 o 
 -21   7  11     1125.64     1001.73    197.88 o 
 -19   7  11     2452.13     2452.65    284.54 o 
 -17   7  11     5180.54     5260.35    364.30 o 
 -15   7  11      352.49      461.73    161.80 o 
 -13   7  11     3740.81     3652.99    309.76 o 
 -11   7  11     2487.43     2860.51    286.80 o 
  -9   7  11     8813.96     8651.59    416.83 o 
  -7   7  11     4417.29     3961.07    311.85 o 
  -5   7  11    10171.14     9709.61    374.61 o 
  -3   7  11     5552.37     5100.42    296.92 o 
  -1   7  11     3257.02     3057.58    248.51 o 
   1   7  11      532.60      493.11    192.18 o 
   3   7  11        5.56      -76.22    108.93 o 
   5   7  11      145.99      348.27    120.06 o 
   7   7  11     6520.30     5890.40    295.07 o 
   9   7  11       78.66      111.06     84.83 o 
  11   7  11     8606.62     8247.68    417.46 o 
  13   7  11     2642.24     2639.65    287.42 o 
  15   7  11     1290.64     1472.49    237.54 o 
  17   7  11     1312.30     1730.76    321.73 o 
  19   7  11     1525.26     1826.76    314.79 o 
  21   7  11      512.35      910.63    249.65 o 
 -20   8  11      425.72      681.15    171.73 o 
 -18   8  11     1761.67     1951.43    257.20 o 
 -16   8  11     1442.20     1421.12    226.20 o 
 -14   8  11     4805.24     4107.58    451.63 o 
 -12   8  11      474.72      208.39    169.48 o 
 -10   8  11      399.30      432.92    161.09 o 
  -8   8  11     1222.03     1297.62    204.83 o 
  -6   8  11      274.39      283.73    152.89 o 
  -4   8  11    10076.03     9303.85    384.29 o 
  -2   8  11       30.96      185.85    113.90 o 
   0   8  11     4293.09     4049.52    403.30 o 
   2   8  11        5.00      107.56    108.21 o 
   4   8  11     6664.19     6601.90    380.09 o 
   6   8  11      573.26      637.16    149.86 o 
   8   8  11      274.79      428.73    121.66 o 
  10   8  11      284.95      436.03    161.80 o 
  12   8  11     5072.17     4898.99    366.56 o 
  14   8  11      621.76      758.82    328.47 o 
  16   8  11     3732.85     3752.44    345.47 o 
  18   8  11      139.44      239.43    347.56 o 
 -17   9  11      767.79     1149.62    259.63 o 
 -15   9  11      147.61      258.45    142.74 o 
 -13   9  11      197.80      269.21    149.97 o 
 -11   9  11      193.82      296.64    244.83 o 
  -9   9  11      909.85     1079.09    214.85 o 
  -7   9  11    16922.93    14635.42    818.51 o 
  -5   9  11      647.95      665.00    182.79 o 
  -3   9  11    16614.93    15557.07    659.45 o 
  -1   9  11     1757.69     1510.74    207.58 o 
   1   9  11     5446.71     5820.82    351.50 o 
   3   9  11     1209.27     1206.91    173.91 o 
   5   9  11     4096.91     2903.07    654.88 o 
   7   9  11     1268.84     1290.85    277.48 o 
   9   9  11      384.60      602.60    198.22 o 
  11   9  11     3515.23     3681.26    418.01 o 
  13   9  11      539.97      593.37    183.95 o 
  15   9  11      271.78      254.95    165.41 o 
 -14  10  11     4253.33     5481.05    544.96 o 
 -12  10  11      613.89     1302.70    287.82 o 
 -10  10  11     6495.26     5829.80    545.25 o 
  -8  10  11      528.29      445.90    202.73 o 
  -6  10  11     3921.11     4587.75    502.32 o 
  -4  10  11      269.09      209.56    188.04 o 
  -2  10  11     2051.43     1998.82    344.15 o 
   0  10  11       31.58       97.62    131.26 o 
   2  10  11       13.53      524.48    157.92 o 
   4  10  11      920.04     1201.05    361.07 o 
   6  10  11     3162.97     4030.64    412.00 o 
   8  10  11     1650.93     1903.83    317.73 o 
  10  10  11     3954.65     3477.83    421.94 o 
  -5  11  11     2099.26     2137.93    377.64 o 
  -3  11  11        3.93      128.63    201.20 o 
  -1  11  11     1719.62     2495.91    425.31 o 
   1  11  11        9.93      251.42    201.16 o 
   3  11  11      100.64      364.08    171.37 o 
 -30   0  12     1870.26     1745.14    428.05 o 
 -28   0  12      740.59      698.79    300.00 o 
 -26   0  12     3586.55     4093.93    585.37 o 
 -24   0  12      317.34      696.96    252.44 o 
 -22   0  12    11493.16    10428.74    735.37 o 
 -20   0  12     5375.01     4966.26    555.19 o 
 -18   0  12    34355.82    34208.86    845.98 o 
 -16   0  12      200.65      165.78    120.08 o 
 -14   0  12     9267.45     9135.36    318.88 o 
 -12   0  12       74.69      161.99    100.48 o 
 -10   0  12     8802.33     9800.28    814.71 o 
  -8   0  12     5390.61     5360.53    335.19 o 
  -6   0  12    65797.89    70243.75    933.60 o 
  -4   0  12     4791.66     4270.55    215.38 o 
  -2   0  12    34647.89    33997.33    672.01 o 
   0   0  12     2947.04     2809.62    198.60 o 
   2   0  12    28917.97    26506.51    608.38 o 
   4   0  12      245.32      389.25    134.45 o 
   8   0  12     6458.39     6636.35    322.96 o 
  10   0  12    32670.12    28656.21   2711.00 o 
  12   0  12      705.50      566.67    130.78 o 
  14   0  12     9880.68     9605.30    457.81 o 
  16   0  12     5855.88     5798.47    674.09 o 
  18   0  12    10288.85    10003.95    932.02 o 
  20   0  12     2679.14     2237.17    317.55 o 
  22   0  12     3567.59     4081.78    412.00 o 
  24   0  12       41.68      324.07    169.65 o 
  26   0  12     1733.81     1346.13    262.69 o 
 -29   1  12      182.39      238.49    160.43 o 
 -27   1  12      568.61      908.46    623.79 o 
 -25   1  12     1200.22     1460.07    492.99 o 
 -23   1  12       44.99       43.15    152.75 o 
 -21   1  12      302.31      375.92    146.81 o 
 -19   1  12      466.36      454.41    102.26 o 
 -17   1  12    12719.29    11710.32    384.26 o 
 -15   1  12     2422.71     2782.65    166.46 o 
 -13   1  12    24918.44    23726.74    472.04 o 
 -11   1  12     8827.40     8427.06    194.32 o 
  -9   1  12    72839.46    77177.48    733.57 o 
  -7   1  12     9083.60     8348.58    169.91 o 
  -5   1  12    40314.93    44507.54    540.14 o 
  -3   1  12    18331.47    18352.71    316.27 o 
  -1   1  12    29071.34    31093.28    454.35 o 
   1   1  12    13849.81    14790.46    302.68 o 
   3   1  12    16753.01    18015.42    347.99 o 
   5   1  12      161.83      225.24     87.37 o 
   7   1  12    28519.84    28579.68    580.11 o 
   9   1  12     2279.19     2571.95    142.03 o 
  11   1  12    13851.45    13068.33    285.91 o 
  13   1  12        4.66       57.33    103.02 o 
  15   1  12     3636.90     3661.33    239.11 o 
  17   1  12      402.72      485.74    135.42 o 
  19   1  12     9678.12     9594.33    358.46 o 
  21   1  12     2537.87     2549.96    237.42 o 
  23   1  12      538.42      877.55    163.02 o 
  25   1  12      735.58     1002.83    164.39 o 
  27   1  12       36.50      240.12    114.56 o 
 -28   2  12      316.73      459.16    179.19 o 
 -26   2  12     2345.74     2298.40    336.87 o 
 -24   2  12      162.92      128.57    117.93 o 
 -22   2  12       11.65        7.62    115.95 o 
 -20   2  12      977.54      772.53    235.88 o 
 -18   2  12     5308.12     5008.78    244.08 o 
 -16   2  12    10181.49     8986.15    295.65 o 
 -14   2  12     6937.97     6198.08    404.32 o 
 -12   2  12    19090.86    18900.62    614.73 o 
 -10   2  12     4007.47     4207.46    223.17 o 
  -8   2  12    34241.91    33749.18    605.41 o 
  -6   2  12      290.07      196.90     59.98 o 
  -4   2  12    52270.70    51164.63    541.43 o 
  -2   2  12     1729.05     1964.51    115.02 o 
   0   2  12    23923.30    23890.69    409.52 o 
   2   2  12    10933.23    11596.77    274.98 o 
   4   2  12     4723.94     4461.06    212.02 o 
   6   2  12       37.84       -1.02     46.76 o 
   8   2  12      675.43      573.50     89.58 o 
  10   2  12    13895.42    14259.70    298.94 o 
  12   2  12     4411.71     4375.84    181.70 o 
  14   2  12     2877.34     2648.49    194.88 o 
  16   2  12      944.40      833.63    185.55 o 
  18   2  12     5254.69     5196.75    359.97 o 
  20   2  12     9020.07     8656.30    357.05 o 
  22   2  12      373.59      269.02    150.83 o 
  24   2  12     1378.47     1483.23    233.65 o 
  26   2  12       18.23      -29.68    129.09 o 
 -29   3  12       50.93      548.54    280.79 o 
 -27   3  12      817.45      983.85    202.54 o 
 -25   3  12     1710.26     2084.41    262.16 o 
 -23   3  12     1973.42     2113.46    260.32 o 
 -21   3  12     5898.90     6143.94    288.61 o 
 -19   3  12    21037.68    19646.03    474.99 o 
 -17   3  12    27219.27    25755.36    474.87 o 
 -15   3  12     6578.69     5799.44    223.16 o 
 -13   3  12     5278.87     4875.42    207.07 o 
 -11   3  12     1335.13     1463.75    140.35 o 
  -9   3  12      212.34      168.83     85.55 o 
  -7   3  12     2268.66     2413.79    140.04 o 
  -5   3  12     4643.44     4970.53    228.33 o 
  -3   3  12    15657.13    15111.83    282.15 o 
  -1   3  12     7963.11     7906.39    337.96 o 
   1   3  12    66361.18    66352.91    819.19 o 
   3   3  12     7630.76     6968.25    233.78 o 
   5   3  12    52923.49    48499.44    689.17 o 
   7   3  12     3175.51     2917.57    179.44 o 
   9   3  12    30216.83    27968.29    506.14 o 
  11   3  12     5701.74     5509.12    260.30 o 
  13   3  12      341.96      456.07    175.24 o 
  15   3  12      276.11      154.43    264.33 o 
  17   3  12     2155.76     2312.70    323.91 o 
  19   3  12     1305.96     1018.44    260.14 o 
  21   3  12     2045.32     2261.59    334.41 o 
  23   3  12       20.36       19.31    167.56 o 
  25   3  12      940.98     1350.31    466.47 o 
 -28   4  12      434.24      630.43    162.90 o 
 -26   4  12     3602.70     3570.49    346.71 o 
 -24   4  12      803.20      838.93    181.54 o 
 -22   4  12       44.43       59.23    150.31 o 
 -20   4  12      612.21      813.35    134.82 o 
 -18   4  12     1509.57     1378.53    139.46 o 
 -16   4  12     2586.37     2317.61    176.06 o 
 -14   4  12     2766.16     2993.72    185.20 o 
 -12   4  12     1159.16     1170.56    143.82 o 
 -10   4  12     3049.80     2989.15    184.54 o 
  -8   4  12    14447.35    12564.03    450.06 o 
  -6   4  12       49.51       88.56     91.50 o 
  -4   4  12     9556.22     9211.92    303.25 o 
  -2   4  12     3622.56     3568.70    232.77 o 
   0   4  12    10188.92     9401.00    272.06 o 
   2   4  12    15685.99    15047.77    569.52 o 
   4   4  12     3976.62     3699.37    207.49 o 
   6   4  12    11332.33     9956.63    308.91 o 
   8   4  12     6701.57     6781.46    265.76 o 
  10   4  12    12018.87    11105.81    330.64 o 
  12   4  12     1275.58      805.56    390.91 o 
  14   4  12    14806.19    13698.06    483.35 o 
  16   4  12      166.13     -105.00    175.60 o 
  18   4  12     2110.39     2302.01    336.79 o 
  20   4  12     8082.52     8559.36    687.81 o 
  22   4  12        1.53     -146.76    117.94 o 
  24   4  12     1852.95     1899.29    534.15 o 
 -27   5  12      638.84      936.07    206.86 o 
 -25   5  12      172.66      167.51    142.04 o 
 -23   5  12      212.89      357.97    156.37 o 
 -21   5  12       81.03      264.12    106.51 o 
 -19   5  12     1177.97     1384.09    209.29 o 
 -17   5  12    25283.88    24219.99    486.56 o 
 -15   5  12     9463.31     9541.83    490.23 o 
 -13   5  12    48635.52    43810.04    855.19 o 
 -11   5  12     5351.08     4904.43    305.35 o 
  -9   5  12    20624.30    18922.00    530.68 o 
  -7   5  12    11571.70    10718.29    392.01 o 
  -5   5  12    31011.16    29478.81    585.73 o 
  -3   5  12     4748.48     4801.20    257.88 o 
  -1   5  12    13316.91    13696.87    425.94 o 
   1   5  12     4591.90     4734.85    381.72 o 
   3   5  12      107.44      128.27    104.42 o 
   5   5  12      893.66      936.28    144.47 o 
   7   5  12     6450.64     6040.77    264.22 o 
   9   5  12       33.04       98.52    104.34 o 
  11   5  12    12542.79    11935.52    375.19 o 
  13   5  12      571.94      376.84    185.83 o 
  15   5  12      381.49      441.74    154.66 o 
  17   5  12      345.47      669.74    220.48 o 
  19   5  12     8487.98     8393.13    919.21 o 
  21   5  12      200.11      410.34    206.05 o 
  23   5  12     3715.67     3824.03    441.37 o 
 -24   6  12       41.90     -141.40    149.45 o 
 -22   6  12     2064.46     2625.28    282.05 o 
 -20   6  12       42.77      211.36    126.75 o 
 -18   6  12     6925.14     6212.80    377.62 o 
 -16   6  12      155.28       44.36    134.63 o 
 -14   6  12     3196.66     3475.92    322.58 o 
 -12   6  12      513.69      548.88    172.43 o 
 -10   6  12      397.89      390.76    151.49 o 
  -8   6  12      423.24      252.18    139.36 o 
  -6   6  12     8093.06     7018.49    309.82 o 
  -4   6  12     6816.48     6170.19    306.02 o 
  -2   6  12    10308.96     9580.98    371.46 o 
   0   6  12     2319.14     2072.78    224.13 o 
   2   6  12    11772.32    10820.71    404.44 o 
   4   6  12      423.93      509.55    130.95 o 
   6   6  12    25505.08    23937.81    524.36 o 
   8   6  12     5773.81     5010.10    694.76 o 
  10   6  12    17779.86    17160.91    447.03 o 
  12   6  12      623.19      613.70    183.03 o 
  14   6  12       11.17      156.67    149.01 o 
  16   6  12      362.71       28.06    281.71 o 
  18   6  12       51.19      622.58    257.93 o 
  20   6  12      235.70      441.90    208.90 o 
  22   6  12      983.45     1542.42    300.72 o 
 -23   7  12       39.49     -110.24    207.62 o 
 -21   7  12      316.63      355.09    147.26 o 
 -19   7  12      886.39     1104.76    305.73 o 
 -17   7  12     2939.40     2572.90    274.81 o 
 -15   7  12      150.67       91.31    152.17 o 
 -13   7  12     2077.25     2293.08    312.40 o 
 -11   7  12       53.41       66.07    128.29 o 
  -9   7  12     1616.04     1873.65    246.67 o 
  -7   7  12     1288.48     1688.47    231.56 o 
  -5   7  12      221.96      275.57    131.97 o 
  -3   7  12     8526.21     8716.08    513.41 o 
  -1   7  12      149.75      307.54    112.01 o 
   1   7  12     7316.48     7333.74    453.19 o 
   3   7  12     1265.65     1135.94    188.99 o 
   5   7  12     4530.22     4395.28    307.00 o 
   7   7  12     1965.12     1961.61    202.90 o 
   9   7  12     3574.04     3123.50    327.47 o 
  11   7  12     2812.71     2977.41    296.86 o 
  13   7  12      381.86      430.60    286.03 o 
  15   7  12     1033.69     1296.22    229.99 o 
  17   7  12      129.07      662.44    232.48 o 
  19   7  12     1174.12     1188.64    266.59 o 
 -20   8  12      106.18      317.92    191.09 o 
 -18   8  12        2.56       77.14    117.28 o 
 -16   8  12     9651.58     9919.99    473.61 o 
 -14   8  12      218.89      656.61    163.55 o 
 -12   8  12    22436.06    19678.88    643.56 o 
 -10   8  12      582.46      455.72    170.46 o 
  -8   8  12    29641.74    26970.07    754.14 o 
  -6   8  12     7745.63     7098.62    603.01 o 
  -4   8  12     6184.68     6794.50    359.16 o 
  -2   8  12       22.53      184.02    103.24 o 
   0   8  12     4620.20     4501.60    308.60 o 
   2   8  12      360.96      577.49    137.02 o 
   4   8  12      214.77      321.43    173.21 o 
   6   8  12       25.55      203.41    124.89 o 
   8   8  12     1735.79     2081.27    239.03 o 
  10   8  12     4298.75     3814.46    427.38 o 
  12   8  12     1045.77     1407.94    223.63 o 
  14   8  12        8.60       -2.64    198.53 o 
  16   8  12     1354.13     1867.22    255.17 o 
  18   8  12      934.14      794.82    326.53 o 
 -17   9  12     3810.25     4299.24    447.45 o 
 -15   9  12      596.56      886.39    206.88 o 
 -13   9  12     1628.51     1749.99    254.54 o 
 -11   9  12        3.40      -23.20    129.55 o 
  -9   9  12      984.56      879.12    195.03 o 
  -7   9  12      798.38      558.57    176.01 o 
  -5   9  12      285.11      452.90    192.91 o 
  -3   9  12    15564.85    14373.35    501.45 o 
  -1   9  12        5.94     -107.26    106.14 o 
   1   9  12    11011.93     9960.71    440.56 o 
   3   9  12      817.15      700.51    161.25 o 
   5   9  12     5944.87     5302.86    459.57 o 
   7   9  12     2877.16     3144.98    394.62 o 
   9   9  12     2732.16     3083.85    507.63 o 
  11   9  12     5246.16     4890.82    475.20 o 
  13   9  12      136.38       -7.54    353.05 o 
  15   9  12      554.40      592.64    190.25 o 
 -12  10  12      173.95      178.19    156.98 o 
 -10  10  12       79.06       63.23    138.04 o 
  -8  10  12      317.02      340.09    163.38 o 
  -6  10  12     2131.48     1886.54    265.58 o 
  -4  10  12     1006.59     1238.30    223.03 o 
  -2  10  12     2279.93     2209.92    285.33 o 
   0  10  12      297.00      570.59    177.68 o 
   2  10  12     4112.36     3892.89    401.60 o 
   4  10  12     1277.90     1703.83    280.62 o 
   6  10  12     5763.19     5252.79    482.67 o 
   8  10  12     1217.69     1328.29    274.78 o 
  10  10  12     4660.03     4102.98    457.10 o 
  -3  11  12      992.83     1172.18    315.14 o 
  -1  11  12     3988.19     4589.40    539.18 o 
 -29   1  13      305.90      446.18    198.48 o 
 -27   1  13     1029.99     1309.40    261.29 o 
 -25   1  13      230.38      430.51    168.50 o 
 -23   1  13      142.12       90.26    134.33 o 
 -21   1  13     1723.79     1715.67    270.71 o 
 -19   1  13       70.08       79.24     84.68 o 
 -17   1  13      359.72      393.66    102.28 o 
 -15   1  13     2663.23     2372.86    159.55 o 
 -13   1  13      548.68      628.75    120.06 o 
 -11   1  13    20014.23    19461.61    356.14 o 
  -9   1  13     4300.25     4047.31    136.25 o 
  -7   1  13    22667.01    23049.76    312.43 o 
  -5   1  13      198.96      369.55    102.18 o 
  -3   1  13    88541.36    96266.39   1038.96 o 
  -1   1  13     2059.83     1673.72    140.43 o 
   1   1  13     2111.77     2066.47    227.60 o 
   3   1  13     4800.06     4472.62    189.98 o 
   5   1  13      742.43      942.88    124.59 o 
   7   1  13     2133.75     2203.08    220.47 o 
   9   1  13     5044.67     4989.99    247.40 o 
  11   1  13     1230.98     1115.37    121.14 o 
  13   1  13     1439.69     1931.87    171.56 o 
  15   1  13      557.17      912.84    394.52 o 
  17   1  13    10413.42     9329.62    344.01 o 
  19   1  13     1229.25     1145.73    170.07 o 
  21   1  13      957.58     1250.26    179.59 o 
  23   1  13      106.87      238.58    109.90 o 
  25   1  13       75.38      220.48    212.34 o 
 -28   2  13      283.25      497.63    174.61 o 
 -26   2  13      109.40      257.96    151.00 o 
 -24   2  13      490.38      708.89    179.70 o 
 -22   2  13     4067.97     3533.83    372.12 o 
 -20   2  13     4967.36     4905.71    295.49 o 
 -18   2  13     8105.62     7923.32    286.49 o 
 -16   2  13     1187.03     1260.85    136.28 o 
 -14   2  13     3166.30     2896.75    169.99 o 
 -12   2  13      197.33      148.24    100.06 o 
 -10   2  13     3946.13     3531.31    215.52 o 
  -8   2  13      510.80      794.16    124.89 o 
  -6   2  13     5988.72     5622.66    220.03 o 
  -4   2  13    16282.04    15904.44    244.05 o 
  -2   2  13     4436.01     4007.97    160.70 o 
   0   2  13       60.18        9.51     70.32 o 
   2   2  13     7857.95     7176.65    225.43 o 
   4   2  13    11952.80    11378.29    364.37 o 
   6   2  13    15609.21    14845.06    406.10 o 
   8   2  13     4180.20     4159.99    204.37 o 
  10   2  13    11443.17    10634.13    296.78 o 
  12   2  13      549.74      485.25    163.73 o 
  14   2  13      226.74      -69.81    267.99 o 
  16   2  13     1169.70     1181.26    265.70 o 
  18   2  13       14.95       72.25    204.88 o 
  20   2  13     1176.74     1052.88    253.16 o 
  22   2  13       17.30     -110.30    169.22 o 
  24   2  13       92.68      194.70    166.95 o 
  26   2  13       71.60      284.03    173.64 o 
 -27   3  13      302.95      252.35    148.10 o 
 -25   3  13      602.66      865.51    172.61 o 
 -23   3  13     1192.55     1490.97    226.04 o 
 -21   3  13     2784.41     2924.36    226.31 o 
 -19   3  13     4154.31     4027.33    224.74 o 
 -17   3  13     1136.89     1220.69    161.40 o 
 -15   3  13    10011.07     9427.99    277.27 o 
 -13   3  13      544.61      551.80    103.77 o 
 -11   3  13     3179.73     3266.59    184.79 o 
  -9   3  13      357.32      423.69     92.29 o 
  -7   3  13     2793.75     2797.07    142.69 o 
  -5   3  13     1539.95     1516.11    146.73 o 
  -3   3  13      880.46     1096.39    152.49 o 
  -1   3  13        7.17       54.08     72.05 o 
   1   3  13      108.19       69.56     86.36 o 
   3   3  13     1023.84     1144.34    133.48 o 
   5   3  13      104.13      220.51     95.64 o 
   7   3  13     7090.07     6745.83    317.27 o 
   9   3  13     5827.79     5324.42    236.44 o 
  11   3  13      879.40      860.79    143.91 o 
  13   3  13       26.47       59.85    139.86 o 
  15   3  13      718.72      499.45    242.38 o 
  17   3  13      652.69      795.37    235.58 o 
  19   3  13        2.42       81.36    167.99 o 
  21   3  13      378.88     1078.33    448.17 o 
  23   3  13      584.97      853.21    220.56 o 
  25   3  13       16.39      248.28    178.11 o 
 -26   4  13      471.40      629.19    189.26 o 
 -24   4  13     3530.34     3530.56    333.41 o 
 -22   4  13     3997.15     3871.59    294.13 o 
 -20   4  13       52.49      259.45    114.41 o 
 -18   4  13     4106.92     3884.63    242.18 o 
 -16   4  13     3847.70     3755.40    209.78 o 
 -14   4  13      422.79      457.83    110.38 o 
 -12   4  13      900.68      863.51    132.71 o 
 -10   4  13     5506.91     5083.33    287.35 o 
  -8   4  13     4421.13     4200.74    357.17 o 
  -6   4  13     4275.80     4088.03    227.17 o 
  -4   4  13    15411.20    13412.61    598.04 o 
  -2   4  13     4091.78     4131.13    374.83 o 
   0   4  13     3384.47     2945.73    191.33 o 
   2   4  13      220.19      334.12    105.58 o 
   4   4  13    14799.22    14326.69    363.86 o 
   6   4  13     8687.09     8163.23    288.73 o 
   8   4  13     5769.02     4990.98    240.54 o 
  10   4  13    11474.17    10588.70    326.58 o 
  12   4  13      462.06      349.74    172.57 o 
  14   4  13     1793.35     2074.27    347.06 o 
  16   4  13     5349.31     4219.92    402.91 o 
  18   4  13     1971.95     1944.59    337.50 o 
  20   4  13     2599.44     2809.46    380.29 o 
  22   4  13       71.59      593.90    207.10 o 
  24   4  13      289.84      321.12    466.47 o 
 -25   5  13     3902.22     3805.84    456.97 o 
 -23   5  13      821.34      911.29    269.82 o 
 -21   5  13     7281.59     7530.15    390.33 o 
 -19   5  13        7.52       63.81    128.01 o 
 -17   5  13     2845.43     2556.74    221.65 o 
 -15   5  13       85.66        9.33    122.85 o 
 -13   5  13     2889.33     2896.74    256.46 o 
 -11   5  13       18.02      180.04    125.13 o 
  -9   5  13     6923.56     6845.69    351.46 o 
  -7   5  13      544.50      669.43    137.64 o 
  -5   5  13     3635.15     3477.14    277.14 o 
  -3   5  13      171.56      212.44    106.94 o 
  -1   5  13      306.05      550.68    232.81 o 
   1   5  13      360.80      253.61    125.25 o 
   3   5  13      173.81      141.58    111.67 o 
   5   5  13      294.48      413.20    124.88 o 
   7   5  13     2303.87     2368.86    198.58 o 
   9   5  13        3.43      -93.87     93.21 o 
  11   5  13     2514.06     2941.14    282.17 o 
  13   5  13     1729.23     2214.69    337.31 o 
  15   5  13     2128.79     1005.45    529.63 o 
  17   5  13      316.73      705.12    426.22 o 
  19   5  13      209.89      551.59    302.75 o 
  21   5  13      414.84     1212.09    272.24 o 
  23   5  13      219.35      912.27    235.32 o 
 -24   6  13       15.37     -106.64    161.76 o 
 -22   6  13      328.03      633.05    171.36 o 
 -20   6  13      387.00      786.61    159.78 o 
 -18   6  13     1747.15     1444.39    210.73 o 
 -16   6  13       60.71      -31.84    183.42 o 
 -14   6  13     1974.70     1728.21    225.97 o 
 -12   6  13      730.81      919.56    206.40 o 
 -10   6  13        5.39       57.08    180.57 o 
  -8   6  13      155.83      241.46    138.28 o 
  -6   6  13       29.34      148.78    108.49 o 
  -4   6  13      654.50      597.40    140.07 o 
  -2   6  13      680.73      553.10    126.17 o 
   0   6  13     3252.08     2875.50    383.71 o 
   2   6  13     1406.41     1486.54    199.98 o 
   4   6  13     2862.73     2560.64    245.07 o 
   6   6  13     2016.07     2331.29    250.30 o 
   8   6  13      398.72      326.42    100.98 o 
  10   6  13     2087.68     2274.86    203.67 o 
  12   6  13      801.58      971.11    200.31 o 
  14   6  13     1380.79     1376.74    227.74 o 
  16   6  13      263.01      176.79    190.46 o 
  18   6  13      230.04      395.88    190.79 o 
  20   6  13       63.98      352.35    168.19 o 
  22   6  13      114.02       88.16    216.09 o 
 -23   7  13     1437.30     1225.61    370.43 o 
 -21   7  13      162.72       48.64    123.30 o 
 -19   7  13      118.13      215.16    132.92 o 
 -17   7  13      308.89      193.45    110.67 o 
 -15   7  13     1413.41     1722.35    235.75 o 
 -13   7  13       27.02       23.98    124.79 o 
 -11   7  13     1690.23     2091.44    413.35 o 
  -9   7  13     2501.05     2301.23    266.34 o 
  -7   7  13    17040.42    15945.32    544.72 o 
  -5   7  13     3475.34     3364.98    264.30 o 
  -3   7  13    11541.04    10647.65    402.12 o 
  -1   7  13     2222.51     2090.98    296.77 o 
   1   7  13     5351.15     5179.18    334.41 o 
   3   7  13     4187.13     3976.45    300.07 o 
   5   7  13      546.39      378.41    138.66 o 
   7   7  13      545.69      712.59    154.93 o 
   9   7  13       78.21      248.69     96.96 o 
  11   7  13       68.54      327.28    185.79 o 
  13   7  13       21.87       70.50    242.98 o 
  15   7  13       87.01       91.20    135.02 o 
  17   7  13     6144.10     5238.08    477.66 o 
  19   7  13      516.65      825.02    234.48 o 
 -20   8  13      405.14      449.75    162.96 o 
 -18   8  13      312.34      495.57    182.42 o 
 -16   8  13     1775.73     1658.45    249.59 o 
 -14   8  13     1763.26     1462.83    239.93 o 
 -12   8  13     2917.41     2887.65    310.93 o 
 -10   8  13     2008.82     1964.69    264.61 o 
  -8   8  13     3384.78     3489.38    330.26 o 
  -6   8  13       40.85       73.48    183.32 o 
  -4   8  13      643.81      842.36    167.22 o 
  -2   8  13     2410.92     2321.18    234.93 o 
   0   8  13      169.21      264.02    120.63 o 
   2   8  13     3865.05     3897.51    398.17 o 
   4   8  13      559.18      641.23    165.28 o 
   6   8  13     7516.35     7264.35    400.47 o 
   8   8  13      515.38      554.35    239.32 o 
  10   8  13     2291.93     2807.38    597.26 o 
  12   8  13       20.65      221.09    173.26 o 
  14   8  13      382.65      759.04    181.82 o 
  16   8  13       34.68      125.17    151.67 o 
 -17   9  13     3113.74     2823.89    380.92 o 
 -15   9  13      794.55      628.85    185.05 o 
 -13   9  13     3644.66     3187.70    335.09 o 
 -11   9  13      398.87      482.98    178.81 o 
  -9   9  13      337.86      149.85    143.80 o 
  -7   9  13     2919.70     2338.76    282.63 o 
  -5   9  13     2601.83     2600.31    353.34 o 
  -3   9  13      177.42      306.56    133.47 o 
  -1   9  13     8389.14     7216.90    391.80 o 
   1   9  13      446.33      954.63    175.74 o 
   3   9  13    11138.07    10059.92    452.22 o 
   5   9  13      619.22      706.33    164.33 o 
   7   9  13     5607.37     5746.66    381.07 o 
   9   9  13      275.33      384.35    206.76 o 
  11   9  13     2608.17     2742.73    405.19 o 
  13   9  13     1258.33      987.69    343.91 o 
 -12  10  13     2658.84     2249.32    331.83 o 
 -10  10  13     2093.55     1875.18    265.12 o 
  -8  10  13     4594.30     4325.79    388.41 o 
  -6  10  13     3640.40     3676.46    357.12 o 
  -4  10  13     5881.61     5954.93    431.44 o 
  -2  10  13      996.39      983.64    172.85 o 
   0  10  13     1234.50     1107.15    194.07 o 
   2  10  13      461.20      624.45    140.82 o 
   4  10  13     1492.31     1588.96    283.79 o 
   6  10  13      551.42      897.79    353.65 o 
   8  10  13       60.49      341.06    193.79 o 
 -28   0  14     1260.60      969.52    325.61 o 
 -26   0  14      144.08       12.80    164.64 o 
 -24   0  14     2642.94     2442.09    457.32 o 
 -22   0  14      134.09       20.12    201.22 o 
 -20   0  14    14705.88    14425.86    846.04 o 
 -18   0  14       16.55      -58.79    138.11 o 
 -16   0  14    24170.24    23641.48    699.75 o 
 -14   0  14     1824.03     1788.15    237.96 o 
 -12   0  14    19202.67    19402.98    448.63 o 
 -10   0  14     5245.89     4434.96    671.57 o 
  -8   0  14     1860.44     2226.62    209.21 o 
  -6   0  14     2298.67     2753.31    153.76 o 
  -4   0  14    13214.19    14714.38    733.54 o 
  -2   0  14     2911.29     3479.68    276.22 o 
   0   0  14    29026.52    30773.49    678.49 o 
   2   0  14      131.99      369.09    132.67 o 
   4   0  14    25540.84    23135.17    607.35 o 
   6   0  14       26.45      -70.16    142.68 o 
   8   0  14    58995.58    52343.10   1500.01 o 
  10   0  14       80.43       59.61    145.33 o 
  12   0  14    10459.71    10190.60    426.22 o 
  14   0  14     1572.90     1119.52    351.22 o 
  16   0  14     3185.15     3575.29    347.94 o 
  18   0  14      409.53      479.14    191.43 o 
  20   0  14     8498.72     7962.35    487.82 o 
  22   0  14      714.63      344.59    178.28 o 
  24   0  14     2113.33     2001.40    557.93 o 
  26   0  14     2085.20     1587.82    417.08 o 
 -29   1  14     1227.60     1320.06    264.33 o 
 -27   1  14      483.09      591.59    227.75 o 
 -25   1  14     1206.91     1765.63    285.86 o 
 -23   1  14        4.27      268.03    147.90 o 
 -21   1  14      105.49       61.45     89.72 o 
 -19   1  14      949.47      857.60    129.49 o 
 -17   1  14      261.23      248.61     96.22 o 
 -15   1  14     7121.79     6748.51    232.75 o 
 -13   1  14     1452.73     1957.06    188.50 o 
 -11   1  14     3993.29     3839.87    176.06 o 
  -9   1  14     9789.95     8814.73    272.14 o 
  -7   1  14    22285.37    22140.79    326.83 o 
  -5   1  14    34688.57    34678.63    437.54 o 
  -3   1  14    75454.78    77005.05    891.38 o 
  -1   1  14     7080.45     6681.89    211.97 o 
   1   1  14    16847.42    16849.06    551.04 o 
   3   1  14     4198.90     3931.00    190.19 o 
   5   1  14      154.70      320.20    101.98 o 
   7   1  14    12524.83    13358.73    393.94 o 
   9   1  14     3456.02     3592.83    292.55 o 
  11   1  14     1415.02     1241.78    160.62 o 
  13   1  14    22110.76    20660.72    831.44 o 
  15   1  14     1197.50     1425.79    206.38 o 
  17   1  14     4078.96     4339.44    307.32 o 
  19   1  14      209.62      326.36    201.18 o 
  21   1  14     5083.10     5248.05    368.72 o 
  23   1  14      303.71      718.66    182.16 o 
  25   1  14      511.89      996.85    192.15 o 
 -28   2  14       19.64      290.38    146.73 o 
 -26   2  14     1060.86     1320.92    255.69 o 
 -24   2  14      928.93     1137.35    218.76 o 
 -22   2  14       76.08      317.91    282.62 o 
 -20   2  14      366.75      442.34    110.42 o 
 -18   2  14     1546.24     1694.13    155.77 o 
 -16   2  14     5302.45     5316.06    287.21 o 
 -14   2  14     2025.17     1920.47    203.21 o 
 -12   2  14       43.02       99.67     83.78 o 
 -10   2  14     7629.63     6571.50    234.66 o 
  -8   2  14      820.35      874.26    161.06 o 
  -6   2  14    51492.26    48312.04   2821.71 o 
  -4   2  14     2268.36     2426.42    155.25 o 
  -2   2  14    23961.76    22572.70    387.83 o 
   0   2  14     2818.71     3259.62    166.20 o 
   2   2  14    18062.65    17472.77    361.37 o 
   4   2  14       49.17      -10.58     84.81 o 
   6   2  14    12523.60    12497.72    324.84 o 
   8   2  14      853.27     1144.92    137.61 o 
  10   2  14     1436.03     1568.20    174.20 o 
  12   2  14     9158.03     8628.93    364.82 o 
  14   2  14     1966.12     1825.03    404.27 o 
  16   2  14     1079.34      959.06    283.54 o 
  18   2  14     3108.84     3354.45    417.99 o 
  20   2  14     1477.39     1947.05    418.91 o 
  22   2  14     4478.75     4230.09    427.50 o 
  24   2  14      238.26      512.18    214.84 o 
 -27   3  14       14.72       38.51    153.52 o 
 -25   3  14       85.67       16.85    424.39 o 
 -23   3  14       76.12       78.10    122.69 o 
 -21   3  14       51.37      151.49     95.88 o 
 -19   3  14     7486.22     7011.59    256.90 o 
 -17   3  14     6852.48     6366.11    245.22 o 
 -15   3  14    30873.76    29172.31    505.84 o 
 -13   3  14    11299.82    10055.71    282.03 o 
 -11   3  14     8737.07     7524.38    315.52 o 
  -9   3  14    10875.91    10348.47    346.68 o 
  -7   3  14     1852.41     1763.63    163.37 o 
  -5   3  14     1527.03     1547.27    155.95 o 
  -3   3  14      128.34      149.78    107.83 o 
  -1   3  14     1111.31     1240.07    120.04 o 
   1   3  14     2764.73     2774.52    191.69 o 
   3   3  14     5618.48     4891.16    218.06 o 
   5   3  14    14866.91    14216.03    372.48 o 
   9   3  14    12940.31    12527.81    435.92 o 
  11   3  14    14706.60    12212.86    629.27 o 
  13   3  14     5140.51     5356.32    389.73 o 
  15   3  14     3486.85     3163.44    476.53 o 
  17   3  14      452.07      239.65    189.61 o 
  19   3  14      772.62      519.63    230.49 o 
  21   3  14      617.35     1120.68    244.15 o 
  23   3  14       13.60      245.19    193.30 o 
  25   3  14      248.52      827.81    287.20 o 
 -26   4  14     2818.08     3119.22    321.79 o 
 -24   4  14     2038.44     2150.10    272.24 o 
 -22   4  14       35.77      219.32     95.79 o 
 -20   4  14     2774.10     2518.41    255.08 o 
 -18   4  14     1694.40     1772.43    164.07 o 
 -16   4  14     2463.11     2447.60    210.18 o 
 -14   4  14     4329.42     3496.00    263.81 o 
 -12   4  14       35.67      119.94    118.63 o 
 -10   4  14      986.45     1062.40    177.63 o 
  -8   4  14       64.66      115.69    108.54 o 
  -6   4  14     6953.47     6721.60    272.06 o 
  -4   4  14      620.34      657.88    130.05 o 
  -2   4  14    10308.28     8961.86    493.73 o 
   0   4  14     1010.12      810.38    169.02 o 
   2   4  14     3212.77     3119.16    192.07 o 
   4   4  14     2714.37     2507.19    185.81 o 
   6   4  14     1386.66     1634.40    316.84 o 
   8   4  14    10296.00     9343.72    602.40 o 
  10   4  14     1710.19     1752.33    178.46 o 
  12   4  14    12459.48    11743.46    448.43 o 
  14   4  14       11.50      200.89    145.52 o 
  16   4  14     1371.19     1111.88    260.44 o 
  18   4  14      477.43      539.13    205.22 o 
  20   4  14     4310.98     3881.48    413.26 o 
  22   4  14     2326.62     2349.99    354.39 o 
  24   4  14      455.53      730.20    225.92 o 
 -25   5  14      723.97      970.62    266.17 o 
 -23   5  14      912.90     1321.25    277.34 o 
 -21   5  14      910.02      760.44    178.80 o 
 -19   5  14     1471.74     1767.28    244.95 o 
 -17   5  14      409.54      375.16    119.82 o 
 -15   5  14     4949.31     4907.78    316.31 o 
 -13   5  14     6558.11     6024.17    339.34 o 
 -11   5  14    26153.86    24334.11    965.18 o 
  -9   5  14    26659.68    23834.80    614.74 o 
  -7   5  14    55608.66    51419.58    850.13 o 
  -5   5  14    19861.44    19198.93    479.48 o 
  -3   5  14    10550.65     9710.89    341.06 o 
  -1   5  14    13612.91    12149.82    417.03 o 
   1   5  14     3946.96     4098.19    271.73 o 
   3   5  14     3741.48     3396.40    256.16 o 
   5   5  14     4726.40     4716.95    251.91 o 
   7   5  14       19.86      -11.41     99.54 o 
   9   5  14     1502.66     1579.53    181.44 o 
  11   5  14      653.93      567.76    173.99 o 
  13   5  14     3156.56     2963.31    294.16 o 
  15   5  14     2174.71     2098.05    317.11 o 
  17   5  14     3149.64     3260.92    406.10 o 
  19   5  14      792.91      841.58    517.69 o 
  21   5  14     2473.39     2762.00    414.33 o 
 -24   6  14     4092.17     4366.34    489.56 o 
 -22   6  14      543.17      644.48    302.97 o 
 -20   6  14     7369.59     6446.50    397.33 o 
 -18   6  14       75.16      103.05    116.79 o 
 -16   6  14     4778.83     5124.58    335.30 o 
 -14   6  14      449.04      569.38    162.76 o 
 -12   6  14      477.36      512.54    168.51 o 
 -10   6  14      154.19        5.68    129.28 o 
  -8   6  14    14092.08    13729.31    875.83 o 
  -6   6  14     2253.17     2546.40    228.89 o 
  -4   6  14     2585.82     2576.74    224.88 o 
  -2   6  14     2093.64     2037.61    213.41 o 
   0   6  14     2866.84     2464.71    374.84 o 
   2   6  14      147.38      145.44    128.57 o 
   4   6  14    13950.60    12345.79    443.51 o 
   6   6  14      334.86      273.03    130.51 o 
   8   6  14    21814.15    21493.81    715.27 o 
  10   6  14       49.13      259.59    107.79 o 
  12   6  14     6893.65     6109.29    383.80 o 
  14   6  14      163.82      285.76    161.21 o 
  16   6  14     4039.73     4049.59    416.20 o 
  18   6  14       72.19       86.10    179.97 o 
  20   6  14      677.70     1144.51    256.23 o 
 -21   7  14      398.78      531.46    167.20 o 
 -19   7  14       47.84      150.38    116.55 o 
 -17   7  14      323.57      406.49    154.89 o 
 -15   7  14     1391.95     1766.61    233.31 o 
 -13   7  14       17.28       72.31    204.17 o 
 -11   7  14     3060.45     3044.67    293.12 o 
  -9   7  14      474.30      342.33    148.34 o 
  -7   7  14      817.28      614.99    169.87 o 
  -5   7  14      135.85      220.48    118.48 o 
  -3   7  14     1019.46     1191.64    177.85 o 
  -1   7  14     2985.21     2994.62    252.21 o 
   1   7  14      281.43      212.38    130.21 o 
   3   7  14     3437.34     3619.48    295.15 o 
   5   7  14      375.10      251.80    132.71 o 
   7   7  14     6135.02     5884.97    350.41 o 
   9   7  14     3253.55     2759.06    288.76 o 
  11   7  14     5795.73     5097.79    364.70 o 
  13   7  14     1174.12     1279.28    260.28 o 
  15   7  14        5.01      473.68    283.30 o 
  17   7  14     1459.90     2029.79    333.24 o 
  19   7  14      392.87      933.33    312.81 o 
 -18   8  14     1592.73     1949.28    253.57 o 
 -16   8  14      108.10       99.15    134.87 o 
 -14   8  14     1451.10     1411.36    231.95 o 
 -12   8  14        4.28      219.83    152.63 o 
 -10   8  14    10706.44    10235.23    475.73 o 
  -8   8  14      261.85      388.45    295.07 o 
  -6   8  14    34781.64    31175.39   1171.30 o 
  -4   8  14        1.33      229.31    112.47 o 
  -2   8  14    18595.41    15984.93    619.61 o 
   0   8  14      315.58      512.84    140.27 o 
   2   8  14     4485.96     4938.08    444.01 o 
   4   8  14     1298.51     1387.11    211.58 o 
   6   8  14      762.44      993.48    206.57 o 
   8   8  14        6.83      -87.69    103.07 o 
  10   8  14       10.61      100.47    164.07 o 
  12   8  14     1039.67     1023.88    239.38 o 
  14   8  14      859.20     1251.01    339.33 o 
  16   8  14      651.86     1102.31    331.10 o 
 -15   9  14     4387.70     4305.40    376.33 o 
 -13   9  14      345.61      782.42    183.93 o 
 -11   9  14     2990.57     2829.57    318.16 o 
  -9   9  14     1652.20     1735.87    275.11 o 
  -7   9  14     2628.06     2753.66    315.06 o 
  -5   9  14      182.86      364.28    198.40 o 
  -3   9  14      138.24      206.81    122.41 o 
  -1   9  14     5085.96     4048.20    316.29 o 
   1   9  14       41.00      392.81    132.78 o 
   3   9  14     7902.91     7927.17    429.06 o 
   5   9  14     1170.42     1166.48    212.62 o 
   7   9  14     7872.79     8054.34    424.23 o 
   9   9  14     1708.84     2176.12    335.70 o 
  11   9  14      326.45      784.28    220.97 o 
  13   9  14     2513.76     2426.44    368.02 o 
 -10  10  14       19.14      249.29    132.65 o 
  -8  10  14      662.80      967.54    220.58 o 
  -6  10  14       98.86      414.29    170.89 o 
  -4  10  14      416.77      841.59    178.97 o 
  -2  10  14      537.54      913.74    171.12 o 
   0  10  14     2593.25     2987.11    290.46 o 
   2  10  14      102.47      162.95    137.62 o 
   4  10  14     2489.95     2725.46    286.94 o 
   6  10  14      108.90      209.01    205.12 o 
 -27   1  15      249.43      461.21    170.07 o 
 -25   1  15     1733.65     1544.40    265.86 o 
 -23   1  15      106.99      148.64    140.83 o 
 -21   1  15     3664.86     3651.21    302.67 o 
 -19   1  15     2736.05     2869.95    205.96 o 
 -17   1  15       62.28       65.67     89.45 o 
 -15   1  15       46.15      -16.29     64.22 o 
 -13   1  15      137.05      214.90     86.64 o 
 -11   1  15      349.88      366.58     93.04 o 
  -9   1  15     6478.80     6039.27    221.90 o 
  -7   1  15      235.18      333.57     75.59 o 
  -5   1  15    17711.13    17332.33    305.48 o 
  -3   1  15      290.10      381.76    114.23 o 
  -1   1  15    17424.04    16999.25    343.64 o 
   1   1  15        5.43       10.12     85.86 o 
   3   1  15    30669.62    32112.63    529.23 o 
   5   1  15     2145.92     2237.80    170.24 o 
   7   1  15     4524.18     4485.27    260.13 o 
   9   1  15     2017.15     1879.52    189.93 o 
  11   1  15        7.24       29.25     90.71 o 
  13   1  15      850.98      715.69    215.83 o 
  15   1  15     3502.23     3841.22    366.69 o 
  17   1  15      791.72      672.31    209.61 o 
  19   1  15     2444.67     2762.92    352.48 o 
  21   1  15      112.26        4.92    150.00 o 
  23   1  15      953.32      847.12    214.71 o 
  25   1  15      201.92      441.68    193.47 o 
 -28   2  15      350.92      579.82    225.92 o 
 -26   2  15      861.38      897.45    208.78 o 
 -24   2  15      301.39      559.34    172.73 o 
 -22   2  15      411.77      708.45    198.30 o 
 -20   2  15      148.96      258.23     89.22 o 
 -18   2  15     1435.41     1597.19    148.78 o 
 -16   2  15     1826.45     1950.41    161.39 o 
 -14   2  15     3700.31     4108.23    220.28 o 
 -12   2  15     6850.65     6389.28    224.87 o 
 -10   2  15     3954.71     4176.61    201.51 o 
  -8   2  15    16218.61    14046.87    755.51 o 
  -6   2  15      221.06      127.89     60.69 o 
  -4   2  15     3891.97     4262.10    244.16 o 
  -2   2  15       99.49        4.89     76.48 o 
   0   2  15     1373.21     1449.69    133.33 o 
   2   2  15     3986.27     3872.38    261.13 o 
   4   2  15     1372.14     1245.52    143.85 o 
   6   2  15     7168.13     7385.88    342.49 o 
   8   2  15     5541.33     4863.63    232.56 o 
  10   2  15     1982.23     1764.24    203.75 o 
  12   2  15     2467.91     2957.26    253.61 o 
  14   2  15      200.57      473.62    194.68 o 
  16   2  15     1168.92     1103.53    257.31 o 
  18   2  15       98.20      283.73    247.87 o 
  20   2  15     1203.78     1167.46    612.81 o 
  22   2  15       15.51      207.79    170.97 o 
  24   2  15        2.01      238.10    368.60 o 
 -27   3  15       13.88      122.67    156.71 o 
 -25   3  15      676.32     1176.70    332.01 o 
 -23   3  15       47.01      232.60    170.12 o 
 -21   3  15     3343.11     3259.66    238.89 o 
 -19   3  15       16.68       94.39     66.91 o 
 -17   3  15      159.76      271.43     96.31 o 
 -15   3  15     1284.51     1219.99    144.22 o 
 -13   3  15     5490.50     5195.26    258.71 o 
 -11   3  15     2327.17     2064.39    214.10 o 
  -9   3  15    20255.11    18594.08    630.93 o 
  -7   3  15      849.53      963.57    135.84 o 
  -5   3  15     2051.43     2250.93    223.11 o 
  -3   3  15       64.00      170.75    113.59 o 
  -1   3  15      191.26      246.15    166.19 o 
   1   3  15      931.72      990.99    128.10 o 
   3   3  15      125.88       42.73     96.52 o 
   5   3  15     3581.12     3516.99    205.17 o 
   7   3  15      648.45      558.40    120.26 o 
   9   3  15     1996.40     2024.73    180.31 o 
  11   3  15      384.10      279.31    107.82 o 
  13   3  15      487.56      493.13    170.26 o 
  15   3  15      473.59      453.71    203.48 o 
  17   3  15      579.92      785.61    227.67 o 
  19   3  15      165.19      159.80    175.19 o 
  21   3  15      336.04      434.90    213.32 o 
  23   3  15       49.50       60.11    162.62 o 
 -26   4  15     1114.91     2149.41    479.27 o 
 -24   4  15     1036.05     1065.47    284.43 o 
 -22   4  15     3553.37     4159.65    316.69 o 
 -20   4  15      286.30      674.77    215.10 o 
 -18   4  15     3733.88     3616.32    245.83 o 
 -16   4  15     3126.48     3512.56    242.12 o 
 -14   4  15      740.61      895.16    172.33 o 
 -12   4  15     2648.22     2470.26    238.93 o 
 -10   4  15      654.44      603.17    154.48 o 
  -8   4  15     8208.26     7815.95    476.73 o 
  -6   4  15     4035.83     3873.59    235.00 o 
  -4   4  15     8026.47     7303.27    289.48 o 
  -2   4  15     3589.15     3229.82    242.16 o 
   0   4  15     1562.20     1374.25    184.95 o 
   2   4  15     8444.72     8041.28    399.63 o 
   4   4  15     1730.26     1683.89    170.82 o 
   6   4  15     2498.52     2293.06    190.26 o 
   8   4  15      540.29      527.59    169.95 o 
  10   4  15     4112.65     3837.50    232.01 o 
  12   4  15       98.79      234.28    149.41 o 
  14   4  15     2924.01     2715.76    267.88 o 
  16   4  15     8218.49     7186.90    515.86 o 
  18   4  15        3.63       77.40    176.00 o 
  20   4  15     2406.05     2847.49    363.77 o 
  22   4  15     1232.53     1359.77    275.98 o 
 -25   5  15       61.16      410.50    216.44 o 
 -23   5  15     4365.55     4557.72    837.81 o 
 -21   5  15      719.31      765.69    173.15 o 
 -19   5  15    11318.13    11288.04    455.17 o 
 -17   5  15        2.22       30.35    128.01 o 
 -15   5  15    13300.09    12374.53    449.06 o 
 -13   5  15     1572.42     1599.92    212.12 o 
 -11   5  15      785.28      825.71    210.14 o 
  -9   5  15      103.87      198.13    134.54 o 
  -7   5  15     3528.23     3853.61    253.02 o 
  -5   5  15     1176.32     1170.62    165.30 o 
  -3   5  15     4543.64     4198.75    260.51 o 
  -1   5  15       61.66       13.46    119.28 o 
   1   5  15      659.47      573.77    160.86 o 
   3   5  15     1715.63     1531.23    197.98 o 
   5   5  15     2035.94     2193.67    227.45 o 
   7   5  15     1398.91     1134.25    155.70 o 
   9   5  15      400.83      569.62    126.19 o 
  11   5  15        0.15      -88.08    124.65 o 
  13   5  15      169.84      280.29    161.76 o 
  15   5  15      104.23      221.28    557.93 o 
  17   5  15      748.73      940.16    291.77 o 
  19   5  15      491.99      541.39    209.69 o 
  21   5  15      440.16      563.38    223.25 o 
 -24   6  15      311.22      737.68    259.91 o 
 -22   6  15      728.68      820.88    182.15 o 
 -20   6  15      164.02      295.85    127.94 o 
 -18   6  15     1081.14     1316.90    181.64 o 
 -16   6  15     1943.07     2155.24    464.29 o 
 -14   6  15       12.45       -8.93    135.77 o 
 -12   6  15      280.30      380.14    141.54 o 
 -10   6  15      295.98      308.88    132.38 o 
  -8   6  15     3370.15     3433.40    296.50 o 
  -6   6  15     1343.51     1512.03    187.72 o 
  -4   6  15       38.72      112.06    108.23 o 
  -2   6  15      986.46      692.34    153.40 o 
   0   6  15      233.55       37.63    116.53 o 
   2   6  15     1075.46     1058.98    192.55 o 
   4   6  15     1331.40     1277.23    201.33 o 
   6   6  15     7210.39     6621.94    342.45 o 
   8   6  15      713.84      698.03    153.25 o 
  10   6  15     2346.46     2326.28    265.34 o 
  12   6  15      194.77      476.47    249.01 o 
  14   6  15       12.14      -31.62    136.80 o 
  16   6  15      301.94      472.15    202.48 o 
  18   6  15       44.83      497.01    268.90 o 
  20   6  15      373.05      751.96    474.70 o 
 -21   7  15     3498.97     3863.57    348.65 o 
 -19   7  15      109.12       71.76    118.47 o 
 -17   7  15     1595.85     1674.04    233.30 o 
 -15   7  15      104.12      214.12    204.35 o 
 -13   7  15       26.28      276.58    135.56 o 
 -11   7  15      327.84      413.75    151.01 o 
  -9   7  15     1665.38     1464.63    221.99 o 
  -7   7  15     1486.59     1569.56    221.59 o 
  -5   7  15     5004.90     5385.49    318.90 o 
  -3   7  15      353.97      406.24    121.94 o 
  -1   7  15     4781.08     5499.76    328.72 o 
   1   7  15      444.47      551.11    158.50 o 
   3   7  15    14894.77    13743.11    490.59 o 
   5   7  15     2663.29     2524.05    261.41 o 
   7   7  15     2989.89     3160.76    365.57 o 
   9   7  15      332.02      348.19    124.81 o 
  11   7  15      953.12     1062.01    241.36 o 
  13   7  15       12.59      311.47    214.41 o 
  15   7  15       79.71      451.74    162.76 o 
  17   7  15      523.41      707.27    215.36 o 
 -18   8  15       89.44      588.10    157.83 o 
 -16   8  15      505.28      829.84    176.18 o 
 -14   8  15       59.22      220.37    141.56 o 
 -12   8  15      689.13      684.32    200.53 o 
 -10   8  15     3499.14     3047.88    315.37 o 
  -8   8  15     1838.31     1519.81    231.15 o 
  -6   8  15     4305.57     4162.47    358.28 o 
  -4   8  15     1221.08     1133.15    186.24 o 
  -2   8  15     3787.19     3527.38    313.67 o 
   0   8  15       13.77      155.53    117.31 o 
   2   8  15      616.13      659.33    208.22 o 
   4   8  15     1760.19     1779.02    235.91 o 
   6   8  15      777.41     1274.79    210.10 o 
   8   8  15     3998.74     3544.94    307.92 o 
  10   8  15       21.88       87.76    157.54 o 
  12   8  15     4571.15     4924.22    471.16 o 
  14   8  15      441.25      641.26    225.29 o 
 -15   9  15     4269.09     4304.40    390.23 o 
 -13   9  15      708.36      713.37    181.26 o 
 -11   9  15     3159.49     2950.76    413.95 o 
  -9   9  15      591.88      782.26    236.87 o 
  -7   9  15     4136.27     4568.83    388.88 o 
  -5   9  15      295.63      571.50    228.34 o 
  -3   9  15      929.20     1053.14    171.67 o 
  -1   9  15      865.22     1060.62    174.78 o 
   1   9  15      947.20      951.58    178.81 o 
   3   9  15      755.46     1147.10    184.08 o 
   5   9  15    11299.09    10265.18    477.87 o 
   7   9  15       15.54       80.78    137.18 o 
   9   9  15     5972.22     5814.39    518.49 o 
  11   9  15      353.46      430.87    361.28 o 
  -8  10  15     3735.70     3744.93    605.27 o 
  -6  10  15     2352.43     2483.52    313.97 o 
  -4  10  15     2975.58     3343.51    355.19 o 
  -2  10  15     3606.81     3497.74    347.16 o 
   0  10  15     1501.22     1737.13    233.64 o 
   2  10  15     2577.37     3229.94    311.90 o 
   4  10  15     2080.95     2187.26    365.16 o 
 -28   0  16      580.56      614.64    281.71 o 
 -26   0  16       26.72      570.74    237.81 o 
 -24   0  16      867.53      669.52    276.22 o 
 -22   0  16     1729.96     1534.77    345.73 o 
 -20   0  16      730.58      982.96    239.64 o 
 -18   0  16     9414.32     9001.57    446.61 o 
 -16   0  16      144.73      167.63    137.75 o 
 -14   0  16    11864.35    11827.38    681.41 o 
 -12   0  16       57.83      143.60     99.70 o 
 -10   0  16    31410.03    30925.66   1037.20 o 
  -8   0  16     1046.78      785.53    180.41 o 
  -6   0  16    22094.55    22376.55    467.01 o 
  -4   0  16      640.50      621.65    141.27 o 
  -2   0  16     4013.09     4817.79    269.64 o 
   0   0  16     2644.78     3165.87    248.52 o 
   2   0  16    12775.17    12918.09   1423.18 o 
   4   0  16     1545.46     1695.74    224.79 o 
   6   0  16    22381.03    21569.33    630.50 o 
   8   0  16     3580.73     4053.69    451.83 o 
  10   0  16     8837.39     8308.74    401.87 o 
  12   0  16        0.19      111.84    135.43 o 
  14   0  16     5017.96     4125.03    512.20 o 
  16   0  16        2.59      -78.66    215.86 o 
  18   0  16     7668.05     7136.03    691.47 o 
  20   0  16     1436.01     1212.81    380.49 o 
  22   0  16     2169.05     2116.48    455.49 o 
  24   0  16      895.02      720.74    301.83 o 
 -27   1  16     2280.18     2047.88    313.67 o 
 -25   1  16     3470.46     3503.09    377.05 o 
 -23   1  16     1212.68     1597.27    276.07 o 
 -21   1  16      912.81     1060.66    169.83 o 
 -19   1  16      935.26     1388.96    157.03 o 
 -17   1  16      818.63      943.36    139.09 o 
 -15   1  16     3333.89     3428.85    255.68 o 
 -13   1  16      807.68      717.38    133.21 o 
 -11   1  16     1014.35     1359.63    129.14 o 
  -9   1  16      856.86     1026.57    122.52 o 
  -7   1  16     6887.42     7245.31    213.92 o 
  -5   1  16    13453.25    12423.63    418.49 o 
  -3   1  16    19647.39    18629.27    506.95 o 
  -1   1  16    11287.67    10876.60    285.39 o 
   1   1  16    14884.35    14082.38    335.12 o 
   3   1  16    14956.84    15165.23    358.75 o 
   5   1  16     7894.08     7369.87    275.12 o 
   7   1  16    10516.56     9885.16    305.54 o 
   9   1  16     7762.84     7435.06    320.46 o 
  11   1  16     3695.17     3335.49    206.03 o 
  13   1  16      656.42      492.88    204.07 o 
  15   1  16      448.45      699.88    215.29 o 
  17   1  16       38.94      289.51    174.24 o 
  19   1  16     7835.26     7137.52    496.62 o 
  21   1  16      674.42      937.74    232.83 o 
  23   1  16     3564.42     3913.62    571.65 o 
 -26   2  16       31.53      134.84    151.07 o 
 -24   2  16     3454.95     4031.96    418.65 o 
 -22   2  16      123.98      486.18    144.97 o 
 -20   2  16     3400.84     3769.88    237.61 o 
 -18   2  16     1071.13      714.98    231.37 o 
 -16   2  16       53.20      195.88     92.36 o 
 -14   2  16     4100.66     4124.14    292.77 o 
 -12   2  16      891.29     1211.89    132.15 o 
 -10   2  16      529.65      387.77    169.87 o 
  -8   2  16     4543.63     3975.31    215.09 o 
  -6   2  16      420.16      326.25    117.76 o 
  -4   2  16    18797.78    17119.39    638.33 o 
  -2   2  16      462.94      442.51    136.59 o 
   0   2  16    16292.56    15558.38    345.08 o 
   2   2  16        0.49      -64.93     88.80 o 
   4   2  16    10226.34     9806.49    297.47 o 
   6   2  16     1057.48     1153.80    149.13 o 
   8   2  16    15858.16    13759.40    520.97 o 
  10   2  16     7935.33     7603.59    320.37 o 
  12   2  16     2009.20     2168.37    282.69 o 
  14   2  16      512.20      292.23    218.60 o 
  16   2  16      104.43       28.37    223.17 o 
  18   2  16     2590.49     2423.40    336.95 o 
  20   2  16     3195.53     3621.23    400.21 o 
  22   2  16     1449.73     1075.58    245.58 o 
  24   2  16     1145.77     1113.67    247.58 o 
 -27   3  16      206.29      366.73    165.02 o 
 -25   3  16      113.29      264.83    382.32 o 
 -23   3  16      554.79      734.16    190.79 o 
 -21   3  16      282.74      338.08    222.26 o 
 -19   3  16       35.82       77.22    112.36 o 
 -17   3  16       92.96      232.46    120.97 o 
 -15   3  16       59.66      118.35     92.79 o 
 -13   3  16     4642.41     3914.83    460.48 o 
 -11   3  16     6955.62     6181.28    356.11 o 
  -9   3  16    37605.64    33411.70   1632.43 o 
  -7   3  16    11306.78    10680.31    331.87 o 
  -5   3  16    27473.22    25956.21    529.57 o 
  -3   3  16     1500.48     1317.59    209.23 o 
  -1   3  16      201.45      243.85    182.25 o 
   1   3  16      147.40      159.63    118.45 o 
   3   3  16     3732.37     4186.73    214.24 o 
   5   3  16      950.89      891.32    137.87 o 
   7   3  16     8450.09     7385.04    279.41 o 
   9   3  16     4633.18     4491.85    235.03 o 
  11   3  16     3534.10     3594.35    277.97 o 
  13   3  16     9196.73     7716.73    518.50 o 
  15   3  16     3172.70     3503.87    364.10 o 
  17   3  16     4224.86     3624.85    384.14 o 
  19   3  16     5065.49     5119.72    452.87 o 
  21   3  16      573.66      440.21    189.00 o 
  23   3  16     1045.95     1539.60    649.40 o 
 -26   4  16        6.83      -69.51    241.47 o 
 -24   4  16     2348.81     3043.93    585.37 o 
 -22   4  16     1415.58     1880.98    231.77 o 
 -20   4  16     2100.57     1980.67    234.09 o 
 -18   4  16     7996.47     7753.77    323.99 o 
 -16   4  16       26.68      228.49    104.65 o 
 -14   4  16     1977.48     2068.28    225.41 o 
 -12   4  16     6682.35     6026.99    319.40 o 
 -10   4  16       31.92       44.35    119.42 o 
  -8   4  16     1738.95     2002.92    224.43 o 
  -6   4  16      450.09      515.56    119.90 o 
  -4   4  16     5991.17     5085.95    266.53 o 
  -2   4  16       65.65       15.09    111.77 o 
   0   4  16     3024.45     2767.17    362.31 o 
   2   4  16      150.73       27.78    116.85 o 
   4   4  16     1247.16     1308.70    189.01 o 
   6   4  16     2182.65     1796.34    178.31 o 
   8   4  16     3740.29     3672.14    282.12 o 
  10   4  16     2472.12     2889.29    251.89 o 
  12   4  16      541.92      674.26    194.71 o 
  14   4  16     1442.92     1459.56    264.12 o 
  16   4  16      634.28      754.87    218.97 o 
  18   4  16     2772.85     2607.68    350.42 o 
  20   4  16      512.67      985.32    294.51 o 
  22   4  16     2127.86     2248.95    340.01 o 
 -25   5  16     1010.62      823.21    261.97 o 
 -23   5  16     4072.66     4619.80    353.66 o 
 -21   5  16     3247.76     3289.85    308.96 o 
 -19   5  16     2323.50     2415.25    220.40 o 
 -17   5  16      658.13      811.15    143.44 o 
 -15   5  16     3947.41     4164.67    303.73 o 
 -13   5  16        3.67       -8.84    115.13 o 
 -11   5  16      147.13       53.06    146.17 o 
  -9   5  16      482.30      570.27    188.10 o 
  -7   5  16    23789.75    22163.84    534.58 o 
  -5   5  16    40825.58    38658.71    730.14 o 
  -3   5  16    25053.70    23667.32    556.06 o 
  -1   5  16    15973.51    14910.41    483.80 o 
   1   5  16    17837.98    16170.17    505.00 o 
   3   5  16     3865.93     3611.54    369.64 o 
   5   5  16     8178.32     7193.62    350.42 o 
   7   5  16     2890.04     3016.09    254.69 o 
   9   5  16     5354.24     5113.19    335.76 o 
  11   5  16      536.22      264.85    149.62 o 
  13   5  16      467.70      543.15    183.21 o 
  15   5  16      862.35     1177.77    254.46 o 
  17   5  16      155.74      232.59    191.16 o 
  19   5  16     1261.93     1771.42    291.03 o 
  21   5  16      950.78     1082.56    253.41 o 
 -22   6  16     1207.12     1641.26    234.45 o 
 -20   6  16      903.84      920.57    184.06 o 
 -18   6  16     7052.59     6441.78    338.37 o 
 -16   6  16      952.73     1192.15    239.43 o 
 -14   6  16     5882.08     5712.79    357.03 o 
 -12   6  16      664.12      727.38    176.07 o 
 -10   6  16     6268.18     6259.17    370.55 o 
  -8   6  16        9.34      -28.94    172.11 o 
  -6   6  16     1613.52     1411.15    236.31 o 
  -4   6  16     1706.53     1456.31    205.68 o 
  -2   6  16     3310.56     3330.23    258.67 o 
   0   6  16      385.39      441.11    147.52 o 
   2   6  16      764.00      501.46    154.00 o 
   4   6  16       49.46      115.14    123.55 o 
   6   6  16     6110.64     5600.11    338.43 o 
   8   6  16       82.43      139.78    203.26 o 
  10   6  16     5321.62     5506.43    504.88 o 
  12   6  16       10.17      257.94    166.86 o 
  14   6  16     7982.52     7325.36    418.93 o 
  16   6  16       89.67      407.53    180.39 o 
  18   6  16     5541.41     5835.35    565.25 o 
 -21   7  16      241.32      347.39    145.78 o 
 -19   7  16      503.48      526.25    203.37 o 
 -17   7  16       85.24      348.09    169.32 o 
 -15   7  16       29.82      253.57    132.32 o 
 -13   7  16       17.82      254.32    150.06 o 
 -11   7  16      237.07      196.69    181.30 o 
  -9   7  16      427.99      715.52    195.38 o 
  -7   7  16     1531.60     1474.03    224.51 o 
  -5   7  16     3015.48     2987.68    273.28 o 
  -3   7  16      272.20      247.42    103.17 o 
  -1   7  16     1482.77     1499.52    197.47 o 
   1   7  16        9.01      -43.56    107.94 o 
   3   7  16        1.87       21.19    138.22 o 
   5   7  16     1845.58     1956.79    238.31 o 
   7   7  16       12.93       85.01    113.39 o 
   9   7  16     4159.23     4470.16    441.36 o 
  11   7  16      471.23      855.95    248.78 o 
  13   7  16      567.41      840.28    239.98 o 
  15   7  16     2016.21     1909.77    440.86 o 
  17   7  16     2598.66     2565.10    367.31 o 
 -18   8  16       38.78      360.40    146.46 o 
 -16   8  16     1484.36     1557.45    349.93 o 
 -14   8  16      102.90      279.19    157.16 o 
 -12   8  16      100.20      269.17    163.35 o 
 -10   8  16     1081.34      937.93    200.43 o 
  -8   8  16     1030.50      785.97    188.73 o 
  -6   8  16      215.39      213.67    147.55 o 
  -4   8  16    12813.37    11370.22    441.57 o 
  -2   8  16      334.63      555.11    143.53 o 
   0   8  16    14251.25    13364.05    480.97 o 
   2   8  16      185.07      438.80    143.94 o 
   4   8  16    11216.45    11032.39    478.52 o 
   6   8  16       31.21       50.31    114.79 o 
   8   8  16     4888.87     4513.18    340.80 o 
  10   8  16        0.09       62.01    144.70 o 
  12   8  16       47.99      330.09    221.34 o 
  14   8  16       38.04      108.93    172.73 o 
 -13   9  16     3605.48     3411.61    355.36 o 
 -11   9  16      356.84      389.55    169.85 o 
  -9   9  16     6129.00     5392.00    414.94 o 
  -7   9  16     1069.39     1017.70    207.08 o 
  -5   9  16     2545.77     2963.18    318.41 o 
  -3   9  16        3.32      135.02    117.50 o 
  -1   9  16      910.11     1088.36    180.72 o 
   1   9  16       97.50      391.36    127.40 o 
   3   9  16       29.82      146.85    143.63 o 
   5   9  16     2956.65     2798.87    302.58 o 
   7   9  16      394.25      482.62    161.18 o 
   9   9  16     5340.27     4634.67    477.67 o 
  -6  10  16     4872.10     5427.49    446.25 o 
  -4  10  16      159.75      466.72    171.30 o 
  -2  10  16       14.40      340.65    185.35 o 
   0  10  16      208.67      418.95    156.22 o 
   2  10  16      935.99     1209.08    204.27 o 
 -27   1  17      681.39     1288.96    255.13 o 
 -25   1  17     1374.03     1211.87    246.95 o 
 -23   1  17     5706.83     5412.55    457.09 o 
 -21   1  17      981.33     1060.41    137.79 o 
 -19   1  17     4955.50     5196.65    271.36 o 
 -17   1  17       80.53       47.80     95.12 o 
 -15   1  17     1125.03     1232.87    160.23 o 
 -13   1  17     1917.21     1753.24    176.18 o 
 -11   1  17      127.25      231.37    104.34 o 
  -9   1  17     2462.51     2456.01    186.41 o 
  -7   1  17      167.84       42.06     99.33 o 
  -5   1  17     2814.78     2618.93    211.46 o 
  -3   1  17     6146.29     5736.13    295.04 o 
  -1   1  17     2330.37     2657.28    168.49 o 
   1   1  17     6078.61     5901.03    234.76 o 
   3   1  17     1713.16     1794.83    164.35 o 
   5   1  17    22043.57    22107.13    457.08 o 
   7   1  17      387.13      528.74    125.43 o 
   9   1  17     5519.41     5027.15    240.55 o 
  11   1  17       47.06      102.06    106.41 o 
  13   1  17      693.59     1038.32    226.79 o 
  15   1  17     1487.20     1325.33    262.58 o 
  17   1  17       11.92      -62.96    196.65 o 
  19   1  17     2280.11     2260.75    329.65 o 
  21   1  17      767.92      765.43    226.01 o 
  23   1  17      209.87      451.60    197.84 o 
 -26   2  17     1474.78     1800.73    296.60 o 
 -24   2  17      430.45      802.45    210.94 o 
 -22   2  17      830.53     1215.50    182.83 o 
 -20   2  17      800.40      659.69    130.43 o 
 -18   2  17     1092.98     1466.24    238.93 o 
 -16   2  17       44.20       53.44    101.26 o 
 -14   2  17      734.77      923.81    145.29 o 
 -12   2  17     5159.85     4847.55    252.41 o 
 -10   2  17     3379.54     3617.27    345.55 o 
  -8   2  17     3859.08     3884.97    222.97 o 
  -6   2  17      945.33      991.56    129.71 o 
  -4   2  17     3140.95     2681.74    288.45 o 
  -2   2  17     5472.04     4602.56    258.01 o 
   0   2  17       90.95       -9.28    113.42 o 
   2   2  17    10365.64     9277.48    417.25 o 
   4   2  17     2683.89     2487.46    183.33 o 
   6   2  17     2250.83     2298.01    185.69 o 
   8   2  17     1679.89     1640.18    205.90 o 
  10   2  17     1847.75     1757.26    171.81 o 
  12   2  17       53.59      215.43    136.94 o 
  14   2  17      446.74      494.75    278.05 o 
  16   2  17     3278.46     3481.84    361.49 o 
  18   2  17     2461.03     2676.25    495.74 o 
  20   2  17       31.19       82.87    177.44 o 
  22   2  17        4.89      239.92    177.53 o 
 -25   3  17      132.14      128.05    235.98 o 
 -23   3  17      965.52     1426.84    389.64 o 
 -21   3  17       12.34      142.33    129.81 o 
 -19   3  17     2528.70     2858.88    259.70 o 
 -17   3  17      163.22      178.61     99.19 o 
 -15   3  17     2035.50     1842.57    219.11 o 
 -13   3  17      434.70      313.77    172.14 o 
 -11   3  17      397.65      354.11    135.78 o 
  -9   3  17     5309.60     5639.76    302.13 o 
  -7   3  17     8837.90     8379.84    303.86 o 
  -5   3  17      686.16      678.42    127.69 o 
  -3   3  17     9381.37     9084.74    362.92 o 
  -1   3  17     2309.08     2388.51    219.54 o 
   1   3  17     2110.26     2118.11    208.21 o 
   3   3  17      346.77      189.31    124.56 o 
   5   3  17      511.57      473.24    121.46 o 
   7   3  17      258.03      263.93    139.15 o 
   9   3  17     1528.54     1502.46    170.51 o 
  11   3  17      183.57      322.16    153.17 o 
  13   3  17      234.45      208.77    148.83 o 
  15   3  17     2752.20     2334.19    327.19 o 
  17   3  17      233.80      330.14    233.23 o 
  19   3  17      463.44      596.89    499.39 o 
  21   3  17       10.95      408.45    322.87 o 
 -24   4  17      107.65      342.08    241.47 o 
 -22   4  17     5627.97     5570.83    438.49 o 
 -20   4  17     3210.14     3293.14    367.02 o 
 -18   4  17     4464.96     4814.41    283.16 o 
 -16   4  17     3878.55     3853.91    257.31 o 
 -14   4  17       67.54      -30.05    112.92 o 
 -12   4  17      732.35      936.62    183.24 o 
 -10   4  17     3777.74     3863.25    282.28 o 
  -8   4  17       17.28       72.21     98.03 o 
  -6   4  17     5110.52     5095.91    271.42 o 
  -4   4  17      378.18      180.83    158.03 o 
  -2   4  17     1140.18     1012.85    175.99 o 
   0   4  17     1859.79     2187.93    230.07 o 
   2   4  17     8451.55     7967.67    350.90 o 
   4   4  17     5417.80     5414.20    312.63 o 
   6   4  17     5747.54     5526.55    311.78 o 
   8   4  17      974.30      566.74    226.90 o 
  10   4  17     1599.15     1726.44    178.90 o 
  12   4  17      574.12      845.40    185.60 o 
  14   4  17      181.79      144.99    159.39 o 
  16   4  17      956.00     1327.05    269.41 o 
  18   4  17      499.47      591.04    515.86 o 
  20   4  17      556.82      793.74    318.30 o 
 -23   5  17      241.28      650.39    161.34 o 
 -21   5  17      835.75      930.79    259.21 o 
 -19   5  17      294.23      634.80    222.05 o 
 -17   5  17     7084.53     7577.97    350.90 o 
 -15   5  17      164.94      239.71    132.00 o 
 -13   5  17    18499.00    16590.74    535.89 o 
 -11   5  17     2014.25     1806.39    226.35 o 
  -9   5  17    19773.79    18524.21    559.37 o 
  -7   5  17        0.47       28.38    104.03 o 
  -5   5  17       32.24       18.31     96.65 o 
  -3   5  17       57.20      380.53    180.50 o 
  -1   5  17     4636.00     4529.65    304.10 o 
   1   5  17      499.60      331.23    140.96 o 
   3   5  17     3597.81     3781.96    284.65 o 
   5   5  17       84.96      250.86    119.78 o 
   7   5  17      487.77      544.73    143.24 o 
   9   5  17      529.91      241.11    169.53 o 
  11   5  17      592.98      359.37    158.95 o 
  13   5  17       48.64      174.18    141.80 o 
  15   5  17      261.64      430.08    202.18 o 
  17   5  17      551.45      854.66    232.82 o 
  19   5  17      374.12      862.39    445.43 o 
 -22   6  17       47.39      110.40    195.47 o 
 -20   6  17      409.31      424.77    202.56 o 
 -18   6  17      626.54      874.61    147.82 o 
 -16   6  17      797.18     1130.86    264.82 o 
 -14   6  17     1028.08     1151.37    325.71 o 
 -12   6  17      909.56      920.98    187.36 o 
 -10   6  17     1301.76     1135.27    203.06 o 
  -8   6  17     1586.21     1697.92    228.25 o 
  -6   6  17        9.65      216.65    106.81 o 
  -4   6  17     1063.97     1179.99    170.62 o 
  -2   6  17      387.42      557.86    146.27 o 
   0   6  17     2293.49     2208.82    333.52 o 
   2   6  17      216.74      211.29    139.61 o 
   4   6  17      568.50      613.75    154.60 o 
   6   6  17      534.83      778.16    159.27 o 
   8   6  17      908.98      980.87    188.08 o 
  10   6  17      347.09      467.22    194.68 o 
  12   6  17      904.26      952.32    245.57 o 
  14   6  17      564.78     1117.03    207.95 o 
  16   6  17     1710.42     2224.51    316.32 o 
  18   6  17       57.22      505.13    275.31 o 
 -19   7  17     2795.13     2840.95    295.40 o 
 -17   7  17      307.48      113.58    140.90 o 
 -15   7  17     3627.85     3196.26    309.00 o 
 -13   7  17       28.72       43.17    137.37 o 
 -11   7  17     3563.36     3844.83    329.62 o 
  -9   7  17     1683.09     1716.32    312.49 o 
  -7   7  17     2011.32     1920.40    253.22 o 
  -5   7  17        7.12      151.34    125.15 o 
  -3   7  17      203.92      163.85     98.36 o 
  -1   7  17      288.37      237.68    112.57 o 
   1   7  17     2515.63     2945.57    280.58 o 
   3   7  17      990.12     1121.22    191.74 o 
   5   7  17     7052.07     7072.11    385.06 o 
   7   7  17       26.55      257.62    152.13 o 
   9   7  17     4792.61     4428.21    441.18 o 
  11   7  17      378.65      378.46    289.03 o 
  13   7  17     1807.68     1968.71    333.11 o 
  15   7  17       98.96      133.54    225.00 o 
 -16   8  17       15.24      142.55    134.92 o 
 -14   8  17      643.66     1263.08    216.79 o 
 -12   8  17      221.03      260.66    144.67 o 
 -10   8  17       54.34      284.84    140.00 o 
  -8   8  17      590.90      729.99    195.72 o 
  -6   8  17       11.90      209.56    274.41 o 
  -4   8  17     3629.18     3279.57    294.66 o 
  -2   8  17     2458.34     2154.40    235.14 o 
   0   8  17     4313.83     4536.10    331.34 o 
   2   8  17     1071.22      884.52    187.57 o 
   4   8  17      987.59     1115.93    195.13 o 
   6   8  17      292.37      419.56    142.40 o 
   8   8  17      240.19      193.58    114.42 o 
  10   8  17     1249.98     1436.61    301.91 o 
  12   8  17      312.57      695.63    215.34 o 
 -11   9  17        1.96     -125.51    134.75 o 
  -9   9  17     6799.45     6409.22    471.40 o 
  -7   9  17        3.92      387.55    156.55 o 
  -5   9  17     2768.82     2669.69    321.88 o 
  -3   9  17       61.11       71.60    119.80 o 
  -1   9  17     2849.25     3101.58    300.19 o 
   1   9  17      632.51      475.83    236.78 o 
   3   9  17      151.11      364.97    125.15 o 
   5   9  17     1406.33     1394.43    218.14 o 
   7   9  17      961.85      936.61    182.86 o 
 -26   0  18       19.60        7.32    197.56 o 
 -24   0  18     1122.96     1589.65    347.56 o 
 -22   0  18     1580.28     1637.21    351.22 o 
 -20   0  18      286.36      445.38    153.13 o 
 -18   0  18       43.03      216.05    206.71 o 
 -16   0  18     3200.32     3618.85    332.42 o 
 -14   0  18      191.31      123.60    256.10 o 
 -12   0  18    14057.79    14357.28    565.93 o 
 -10   0  18     5726.74     5786.98    359.42 o 
  -8   0  18    10004.92     9655.89    736.29 o 
  -6   0  18     2050.59     2228.07    402.44 o 
  -4   0  18    30830.50    28798.28    767.38 o 
  -2   0  18      503.73      386.26    150.38 o 
   0   0  18     6644.00     6571.97    344.43 o 
   2   0  18      819.24      696.40    266.16 o 
   4   0  18     1705.18     1527.41    232.66 o 
   6   0  18       39.24      -15.75    143.87 o 
   8   0  18     8846.78     8739.74    949.40 o 
  10   0  18     3874.19     3600.97    311.45 o 
  12   0  18     2761.29     2661.61    439.03 o 
  14   0  18     7272.00     7295.18    660.37 o 
  16   0  18     3970.32     4404.91    550.61 o 
  18   0  18      311.65      907.32    318.30 o 
  20   0  18     1224.72     1236.60    331.10 o 
  22   0  18      381.35      552.44    296.34 o 
 -27   1  18      742.77     1383.89    254.46 o 
 -25   1  18     1073.61     1168.16    242.67 o 
 -23   1  18     1327.46     1469.12    251.57 o 
 -21   1  18     6772.09     7516.83    307.04 o 
 -19   1  18     3633.05     3849.86    247.05 o 
 -17   1  18     7699.23     8267.57    373.44 o 
 -15   1  18      275.09      462.02    116.95 o 
 -13   1  18       29.23       77.03     97.71 o 
 -11   1  18      213.54       83.82     89.62 o 
  -9   1  18     1005.60     1166.64    236.45 o 
  -7   1  18      609.19      626.29    106.40 o 
  -5   1  18        0.27       52.23    114.35 o 
  -3   1  18     3458.15     2902.04    223.45 o 
  -1   1  18     5832.62     5997.36    388.28 o 
   1   1  18     1569.32     1786.44    159.70 o 
   3   1  18    11882.06    11204.81    322.81 o 
   5   1  18     6739.01     6882.54    274.82 o 
   7   1  18    16687.84    15940.01    585.63 o 
   9   1  18     4273.26     4699.72    293.56 o 
  11   1  18     2801.02     2851.99    200.67 o 
  13   1  18     1226.07     1149.49    247.40 o 
  15   1  18      610.11      805.57    219.11 o 
  17   1  18      733.59      533.93    191.42 o 
  19   1  18      181.70      370.75    322.87 o 
  21   1  18     2020.99     2011.50    316.24 o 
 -26   2  18     1918.47     2255.51    482.93 o 
 -24   2  18      601.88     1298.79    396.95 o 
 -22   2  18     3919.62     4109.97    375.34 o 
 -20   2  18      850.10     1206.53    172.74 o 
 -18   2  18     7607.04     7310.93    364.31 o 
 -16   2  18     2992.12     2770.44    249.07 o 
 -14   2  18     1988.45     1919.83    218.67 o 
 -12   2  18       23.73       30.32     96.60 o 
 -10   2  18      175.15      218.63    203.73 o 
  -8   2  18      872.05     1020.62    142.44 o 
  -6   2  18       15.10       13.29     92.15 o 
  -4   2  18     1220.65     1158.54    176.34 o 
  -2   2  18     3211.00     3026.86    237.59 o 
   0   2  18       25.97     -128.10     97.96 o 
   2   2  18     9164.68     8508.60    427.86 o 
   4   2  18      155.28       96.88    102.67 o 
   6   2  18    22657.09    20239.88    829.60 o 
   8   2  18      382.89      365.95    101.90 o 
  10   2  18      965.33      900.02    139.45 o 
  12   2  18     1730.46     1911.79    213.15 o 
  14   2  18     3109.73     3187.33    339.69 o 
  16   2  18      384.35      540.80    282.62 o 
  18   2  18      357.09      431.92    189.47 o 
  20   2  18      339.17      267.10    172.87 o 
  22   2  18      382.90      566.07    200.76 o 
 -25   3  18      490.31      775.62    327.44 o 
 -23   3  18     1135.25     1132.33    338.42 o 
 -21   3  18     1340.59     1484.31    235.95 o 
 -19   3  18       77.63      225.76    110.50 o 
 -17   3  18      127.63      258.03    180.20 o 
 -15   3  18      711.22      554.77    127.80 o 
 -13   3  18       39.49      155.09    147.60 o 
 -11   3  18      800.80      333.01    342.76 o 
  -9   3  18      679.24      704.02    155.28 o 
  -7   3  18    15118.25    13320.02    400.54 o 
  -5   3  18    12715.78    11240.02    356.62 o 
  -3   3  18    18203.99    17267.38    492.47 o 
  -1   3  18     2035.86     2233.25    302.61 o 
   1   3  18    11785.06    10717.37    478.50 o 
   3   3  18     2115.71     2024.36    217.60 o 
   5   3  18      549.93      470.60    144.88 o 
   7   3  18       67.58      116.33    103.58 o 
   9   3  18      390.50      337.61    104.56 o 
  11   3  18     3079.88     3091.50    265.85 o 
  13   3  18     5205.65     5877.71    431.37 o 
  15   3  18      629.81     1426.52    266.99 o 
  17   3  18     3947.70     4380.70    415.52 o 
  19   3  18     2452.07     2162.17    323.73 o 
  21   3  18     1843.27     2110.36    333.65 o 
 -24   4  18      760.06     1212.81    367.69 o 
 -22   4  18      971.67     1381.50    227.74 o 
 -20   4  18       89.50      306.76    122.48 o 
 -18   4  18     5400.22     5292.30    298.71 o 
 -16   4  18     6404.63     6724.80    324.85 o 
 -14   4  18     1685.20     1545.57    207.12 o 
 -12   4  18     5503.46     6047.22    440.31 o 
 -10   4  18       68.76       33.89    138.18 o 
  -8   4  18      784.76      837.53    142.03 o 
  -6   4  18     8054.30     6821.69    299.09 o 
  -4   4  18      423.92      409.48    188.38 o 
  -2   4  18     1160.70      982.08    177.18 o 
   0   4  18      679.41     1068.21    187.62 o 
   2   4  18      926.23      938.75    178.28 o 
   4   4  18        7.85       85.84    116.53 o 
   6   4  18     3811.12     3171.49    359.05 o 
   8   4  18      419.49      409.85    130.34 o 
  10   4  18      584.89      555.25    165.31 o 
  12   4  18      650.38     1192.89    197.74 o 
  14   4  18      168.02      467.23    269.82 o 
  16   4  18      241.72      750.88    218.04 o 
  18   4  18       44.85      286.97    300.92 o 
  20   4  18     1216.21     1653.56    288.92 o 
 -23   5  18      557.93      752.99    181.12 o 
 -21   5  18     8787.62     8592.85    433.91 o 
 -19   5  18     2210.78     2344.96    225.07 o 
 -17   5  18     7528.29     7454.18    341.24 o 
 -15   5  18      330.99      348.38    159.72 o 
 -13   5  18     3472.55     3505.73    295.21 o 
 -11   5  18     4473.33     4205.54    315.11 o 
  -9   5  18     2197.35     2034.74    238.86 o 
  -7   5  18       30.17      -63.09     92.45 o 
  -5   5  18      337.86      320.24    110.90 o 
  -3   5  18     7858.68     7550.47    458.78 o 
  -1   5  18    14963.98    13209.28    465.43 o 
   1   5  18     9999.38     9401.83    799.98 o 
   3   5  18    27603.46    24440.32    637.71 o 
   5   5  18     7745.70     7308.90    359.91 o 
   7   5  18    16409.37    15218.21    494.94 o 
   9   5  18       27.25      190.09    160.43 o 
  11   5  18     2358.85     2156.88    326.79 o 
  13   5  18      301.49      611.96    164.67 o 
  15   5  18       85.21      732.33    192.98 o 
  17   5  18       23.88      177.78    168.74 o 
  19   5  18       67.69      121.52    175.24 o 
 -20   6  18       10.25      124.01    118.66 o 
 -18   6  18       71.84      267.16    117.08 o 
 -16   6  18     3027.92     3150.30    311.37 o 
 -14   6  18      368.31      345.88    137.52 o 
 -12   6  18     7208.75     7161.34    617.36 o 
 -10   6  18     4909.54     4336.84    327.95 o 
  -8   6  18     6656.19     6519.95    387.96 o 
  -6   6  18     1233.24     1338.55    175.86 o 
  -4   6  18     3186.32     3265.42    261.82 o 
  -2   6  18      579.58      763.40    152.92 o 
   0   6  18     3431.15     3214.49    283.45 o 
   2   6  18      690.61      711.54    164.69 o 
   4   6  18      316.10      516.33    138.55 o 
   6   6  18      111.48      301.40    125.00 o 
   8   6  18      172.55      470.55    141.09 o 
  10   6  18      457.16      742.41    216.46 o 
  12   6  18     2479.75     2850.55    373.81 o 
  14   6  18      631.26      792.08    314.64 o 
  16   6  18     2866.27     3477.47    585.37 o 
 -19   7  18       16.67       57.33    112.33 o 
 -17   7  18      429.42      537.06    162.67 o 
 -15   7  18      652.02      939.74    192.35 o 
 -13   7  18      530.88      718.09    177.96 o 
 -11   7  18       52.61      -25.99    132.71 o 
  -9   7  18       83.67      222.08    171.86 o 
  -7   7  18       74.92      496.75    158.50 o 
  -5   7  18      723.64      418.69    149.77 o 
  -3   7  18     1897.91     1968.60    361.81 o 
  -1   7  18      549.04      541.23    138.56 o 
   1   7  18      288.69      338.19    146.60 o 
   3   7  18      287.57      468.66    135.45 o 
   5   7  18      826.46      783.70    170.34 o 
   7   7  18      477.93      661.17    151.49 o 
   9   7  18      351.80     1011.69    243.88 o 
  11   7  18      618.09      755.81    231.48 o 
  13   7  18      104.58       30.78    280.79 o 
 -14   8  18     1142.54      885.58    215.63 o 
 -12   8  18      124.53       98.59    138.45 o 
 -10   8  18     5585.25     5125.68    394.62 o 
  -8   8  18      145.99       94.27    224.44 o 
  -6   8  18        5.89      242.70    136.88 o 
  -4   8  18      134.37      354.54    121.72 o 
  -2   8  18     1683.89     1610.69    221.00 o 
   0   8  18     1364.80     1518.52    213.89 o 
   2   8  18     8736.89     8290.45    436.78 o 
   4   8  18      511.77      639.17    174.26 o 
   6   8  18     7770.88     7833.15    421.84 o 
   8   8  18      983.16     1789.87    321.43 o 
  10   8  18     2607.74     2715.14    377.08 o 
  -9   9  18      917.41      624.98    232.12 o 
  -7   9  18     3321.95     3519.46    353.54 o 
  -5   9  18       17.41      147.74    235.52 o 
  -3   9  18     3829.06     3393.32    310.54 o 
  -1   9  18       46.04      105.00    121.41 o 
   1   9  18     1237.61     1396.11    216.15 o 
   3   9  18      225.28      516.66    157.41 o 
   5   9  18       65.43      301.19    184.82 o 
 -25   1  19      118.02      506.24    176.39 o 
 -23   1  19     3463.35     3980.14    398.85 o 
 -21   1  19     3300.81     3701.37    250.59 o 
 -19   1  19     3037.53     3330.62    272.67 o 
 -17   1  19     2236.42     2486.69    252.12 o 
 -15   1  19      809.99      747.42    149.35 o 
 -13   1  19     4572.83     4513.91    303.21 o 
 -11   1  19       27.61      150.65     96.11 o 
  -9   1  19     3339.20     3439.36    347.89 o 
  -7   1  19     1259.03     1069.95    173.28 o 
  -5   1  19      178.34      133.95    124.91 o 
  -3   1  19      160.26       60.59    118.52 o 
  -1   1  19        0.57       18.96    129.94 o 
   1   1  19     3147.22     2824.07    187.72 o 
   3   1  19     1536.52     1729.88    169.48 o 
   5   1  19     5537.11     5724.97    261.60 o 
   7   1  19     5223.99     5274.45    271.16 o 
   9   1  19       76.19      208.61    109.33 o 
  11   1  19     2395.16     2281.84    222.02 o 
  13   1  19      118.04      136.00    366.77 o 
  15   1  19     1848.13     1948.56    294.70 o 
  17   1  19       94.17      560.92    335.67 o 
  19   1  19      503.53      507.79    182.16 o 
  21   1  19      145.74       81.59    164.89 o 
 -24   2  19      786.91     1392.08    391.47 o 
 -22   2  19       30.04      107.70    230.49 o 
 -20   2  19     1645.89     1947.41    227.67 o 
 -18   2  19      244.31      421.63    124.82 o 
 -16   2  19     1544.19     1739.37    232.03 o 
 -14   2  19       10.68      181.88    117.41 o 
 -12   2  19     1329.67     1297.82    196.39 o 
 -10   2  19      937.86     1178.67    178.99 o 
  -8   2  19       52.77       25.10    128.96 o 
  -6   2  19     5985.92     5226.02    312.81 o 
  -4   2  19     1409.29     1123.51    180.21 o 
  -2   2  19     2073.81     1939.51    288.56 o 
   0   2  19     1431.56     1350.62    186.46 o 
   2   2  19      493.59      648.68    148.50 o 
   4   2  19     3129.01     3397.25    214.73 o 
   6   2  19       19.91      183.59    111.95 o 
   8   2  19     1449.95     1519.62    169.77 o 
  10   2  19        2.93       51.52     87.52 o 
  12   2  19     1926.82     2014.95    222.33 o 
  14   2  19     2396.55     2671.06    322.01 o 
  16   2  19      184.25      381.42    184.92 o 
  18   2  19      110.20      346.38    164.79 o 
  20   2  19      227.83      577.98    188.64 o 
 -25   3  19       32.63     -278.05    197.56 o 
 -23   3  19       70.59       55.15    134.06 o 
 -21   3  19       45.94      -30.38    122.55 o 
 -19   3  19       62.12      378.69    121.30 o 
 -17   3  19      339.88      542.67    150.63 o 
 -15   3  19     1253.84     1158.43    196.06 o 
 -13   3  19     7145.10     7476.12    311.21 o 
 -11   3  19       13.89        9.93    102.86 o 
  -9   3  19     1060.71      860.81    319.25 o 
  -7   3  19      611.79      731.26    161.06 o 
  -5   3  19      397.77      284.31    114.11 o 
  -3   3  19     4977.00     4710.13    294.16 o 
  -1   3  19     7971.41     7630.05    365.17 o 
   1   3  19     1874.54     1776.41    209.19 o 
   3   3  19     5289.13     5683.14    320.23 o 
   5   3  19      641.05      603.96    228.88 o 
   7   3  19       10.03       73.10    103.22 o 
   9   3  19      846.35     1174.88    197.24 o 
  11   3  19        4.00      229.68    138.00 o 
  13   3  19      360.15      699.18    214.71 o 
  15   3  19       55.76      389.53    173.68 o 
  17   3  19       79.17      204.42    151.53 o 
  19   3  19      231.25      593.38    199.69 o 
 -24   4  19     2547.12     3150.02    647.57 o 
 -22   4  19      167.61      347.35    153.13 o 
 -20   4  19     3535.63     3809.29    342.18 o 
 -18   4  19       32.66       79.92    105.88 o 
 -16   4  19     4641.72     4754.97    286.68 o 
 -14   4  19     4747.47     4740.89    322.02 o 
 -12   4  19     7998.64     7300.12    367.61 o 
 -10   4  19    13077.97    12479.99    455.90 o 
  -8   4  19      366.16      738.53    142.99 o 
  -6   4  19      727.96      668.88    155.52 o 
  -4   4  19      821.00      762.23    210.10 o 
  -2   4  19     1252.57     1150.44    188.43 o 
   0   4  19     2219.00     2283.41    233.88 o 
   2   4  19       47.73      130.54    106.52 o 
   4   4  19     9308.17     8064.38    364.03 o 
   6   4  19      315.18      108.33    141.76 o 
   8   4  19     1440.29     1681.86    202.11 o 
  10   4  19     1473.72     1193.45    258.83 o 
  12   4  19     1885.31     2555.86    268.78 o 
  14   4  19       28.43      -59.34    273.48 o 
  16   4  19     1651.88     1921.38    292.93 o 
  18   4  19      670.70      870.53    283.54 o 
 -21   5  19      155.45      700.66    178.40 o 
 -19   5  19        0.84      270.71    105.28 o 
 -17   5  19       56.33      248.85    102.97 o 
 -15   5  19     2144.78     2333.70    262.87 o 
 -13   5  19      697.01      843.07    177.10 o 
 -11   5  19     5257.39     4973.63    340.35 o 
  -9   5  19     3399.22     3186.18    284.81 o 
  -7   5  19    25437.14    24949.32    590.28 o 
  -5   5  19     1104.02     1082.15    193.80 o 
  -3   5  19    10385.50    10443.54    550.25 o 
  -1   5  19      505.64      540.60    266.66 o 
   1   5  19       82.24       93.30    111.30 o 
   3   5  19       86.71      117.97    121.53 o 
   5   5  19     5367.93     5752.99    343.61 o 
   7   5  19      433.30      299.77    158.61 o 
   9   5  19     1094.94     1279.84    266.82 o 
  11   5  19       35.21      341.19    197.89 o 
  13   5  19      506.16      884.96    239.30 o 
  15   5  19      591.72      834.18    204.19 o 
  17   5  19      124.00      231.42    176.86 o 
 -20   6  19       26.49      -60.96    138.70 o 
 -18   6  19       65.42      205.06    107.96 o 
 -16   6  19      364.17      691.38    173.37 o 
 -14   6  19      194.62      287.95    149.09 o 
 -12   6  19        0.31       -5.13    104.68 o 
 -10   6  19     4427.56     4348.57    528.09 o 
  -8   6  19      942.14     1033.38    195.18 o 
  -6   6  19     1426.18     1559.66    196.48 o 
  -4   6  19      726.38      674.50    143.00 o 
  -2   6  19      420.96      533.78    147.86 o 
   0   6  19        9.49       80.68    110.58 o 
   2   6  19     1816.74     1954.93    239.14 o 
   4   6  19       14.52      286.78    124.27 o 
   6   6  19     1289.87     1216.48    190.08 o 
   8   6  19        7.23       44.66    117.36 o 
  10   6  19       35.53       56.01    166.10 o 
  12   6  19      492.66      661.14    319.21 o 
  14   6  19     1309.80     1110.37    354.88 o 
  16   6  19        1.07      195.73    219.51 o 
 -17   7  19      734.58     1210.86    209.22 o 
 -15   7  19       21.95       24.65    118.92 o 
 -13   7  19     2797.44     2754.06    297.87 o 
 -11   7  19      530.19      517.49    167.82 o 
  -9   7  19     5397.47     5676.06    392.82 o 
  -7   7  19      155.87      235.99    116.00 o 
  -5   7  19      509.12      545.56    140.40 o 
  -3   7  19       44.88       33.96     94.01 o 
  -1   7  19      174.14      299.63    122.81 o 
   1   7  19     1633.57     1787.95    247.38 o 
   3   7  19     2286.81     2341.20    315.55 o 
   5   7  19     1490.28     1432.75    216.76 o 
   7   7  19      255.28      269.03    129.08 o 
   9   7  19      392.86      598.68    205.26 o 
  11   7  19     3797.34     4156.80    458.24 o 
  13   7  19       22.98      121.73    173.87 o 
 -14   8  19      105.10      348.71    227.06 o 
 -12   8  19       72.21      230.47    149.87 o 
 -10   8  19      331.96      338.21    169.40 o 
  -8   8  19      302.81      679.40    169.78 o 
  -6   8  19      264.77      279.37    143.11 o 
  -4   8  19       49.37      110.15    110.17 o 
  -2   8  19     1055.61     1474.81    206.98 o 
   0   8  19      163.71      133.92    147.97 o 
   2   8  19     2639.64     2313.06    269.04 o 
   4   8  19      180.73      319.66    138.07 o 
   6   8  19     1340.10     1801.83    328.12 o 
   8   8  19       93.10      249.47    195.13 o 
  -7   9  19     3813.29     3813.86    367.78 o 
  -5   9  19       13.42      431.14    168.77 o 
  -3   9  19     2657.05     2806.95    288.74 o 
  -1   9  19       48.33      314.04    145.39 o 
   1   9  19     3643.06     3598.05    329.39 o 
   3   9  19       12.63      329.18    182.21 o 
 -24   0  20     2882.58     3182.95    519.52 o 
 -22   0  20     4236.43     4232.23    378.04 o 
 -20   0  20        4.50      247.57    142.27 o 
 -18   0  20      212.30      531.92    158.87 o 
 -16   0  20      396.83      284.36    128.20 o 
 -14   0  20     1771.23     1726.84    393.30 o 
 -12   0  20     6809.65     5756.75    612.81 o 
 -10   0  20     2716.49     2456.73    462.81 o 
  -8   0  20      298.04      309.15    259.76 o 
  -6   0  20    23640.42    22286.15   1035.37 o 
  -4   0  20     4491.68     5059.80    557.93 o 
  -2   0  20     4546.60     4695.77    535.98 o 
   0   0  20     1238.52     1254.58    230.49 o 
   2   0  20    13688.39    12722.10    743.60 o 
   4   0  20     1771.32     1869.63    247.89 o 
   6   0  20     4947.05     4522.33    651.22 o 
   8   0  20      585.87      454.78    162.73 o 
  10   0  20     4016.06     4205.52    499.39 o 
  12   0  20      386.06      900.01    296.34 o 
  14   0  20     1387.78     1913.43    402.44 o 
  16   0  20      311.24     1031.72    325.61 o 
  18   0  20     1145.61     1650.01    385.98 o 
  20   0  20        8.24      100.61    212.20 o 
 -25   1  20      372.92      731.71    278.05 o 
 -23   1  20     1797.45     3475.64    572.57 o 
 -21   1  20      711.48     1001.36    163.55 o 
 -19   1  20     4922.51     5252.29    332.10 o 
 -17   1  20     4111.83     3773.43    299.45 o 
 -15   1  20    11998.21    11447.07    614.71 o 
 -13   1  20     2455.60     2271.67    646.65 o 
 -11   1  20     6281.44     7052.73    510.27 o 
  -9   1  20       14.30      187.91    124.65 o 
  -7   1  20     4078.67     3480.65    358.24 o 
  -5   1  20     5812.44     4528.83    714.34 o 
  -3   1  20      128.74      -45.11    113.76 o 
  -1   1  20       23.32       14.52    123.11 o 
   1   1  20       12.66       19.03    112.19 o 
   3   1  20       48.51       24.31    103.70 o 
   5   1  20     7806.87     7417.39    314.46 o 
   7   1  20     2593.90     2922.61    258.92 o 
   9   1  20     4675.78     4337.70    573.88 o 
  11   1  20     2469.03     2471.98    305.23 o 
  13   1  20     2888.60     2621.62    313.62 o 
  15   1  20      522.98      803.87    206.39 o 
  17   1  20     2233.59     2747.77    409.76 o 
  19   1  20      104.61      319.66    174.70 o 
 -24   2  20     1306.18     1498.18    407.93 o 
 -22   2  20     2701.55     2818.88    340.67 o 
 -20   2  20     3370.08     3641.72    295.72 o 
 -18   2  20      662.32      802.06    184.74 o 
 -16   2  20     6423.40     6501.79    368.07 o 
 -14   2  20     2031.39     2412.84    250.49 o 
 -12   2  20    11739.29    10848.14    426.56 o 
 -10   2  20      790.63      831.88    215.62 o 
  -8   2  20     1515.05     1546.36    193.27 o 
  -6   2  20    10508.75     9277.75    317.81 o 
  -4   2  20      384.30      465.39    149.18 o 
  -2   2  20       21.29        4.45    117.27 o 
   0   2  20      442.89      459.11    140.04 o 
   2   2  20      302.18      154.28    123.10 o 
   4   2  20     2432.01     2500.59    233.11 o 
   6   2  20       48.38      182.50    101.52 o 
   8   2  20     6299.86     5847.29    265.44 o 
  10   2  20        5.36      161.40    100.75 o 
  12   2  20     6645.59     6251.77    879.88 o 
  14   2  20      188.45      549.57    183.03 o 
  16   2  20      975.61     1372.28    349.39 o 
  18   2  20     1021.46     1090.85    237.77 o 
  20   2  20      625.46      940.73    213.13 o 
 -23   3  20       20.06     -108.38    165.55 o 
 -21   3  20     1830.62     2124.07    308.23 o 
 -19   3  20       20.49      417.91    122.57 o 
 -17   3  20     3388.03     3405.66    285.47 o 
 -15   3  20       89.18      325.80    131.86 o 
 -13   3  20       33.93      195.39    179.88 o 
 -11   3  20     3897.59     3189.17    263.97 o 
  -9   3  20      904.28      563.86    323.27 o 
  -7   3  20     1270.27      983.55    137.94 o 
  -5   3  20     2446.67     2553.65    210.86 o 
  -3   3  20       14.93      -54.51    112.11 o 
  -1   3  20     9956.47     9505.72    379.01 o 
   1   3  20     7476.71     6796.53    553.36 o 
   3   3  20    14755.18    14448.24    529.60 o 
   5   3  20     1313.71     1218.25    186.68 o 
   7   3  20     7858.10     6583.11    581.53 o 
   9   3  20      751.38      242.96    190.65 o 
  11   3  20      299.25      641.36    170.20 o 
  13   3  20      491.89      450.38    187.22 o 
  15   3  20      845.29     1119.06    311.89 o 
  17   3  20       70.92      243.19    162.98 o 
  19   3  20     1877.11     1893.70    306.53 o 
 -22   4  20      106.97      166.96    140.77 o 
 -20   4  20     1348.01     1573.88    266.62 o 
 -18   4  20        6.88      232.19    131.10 o 
 -16   4  20     6034.97     5729.93    364.80 o 
 -14   4  20      153.26      259.57    127.11 o 
 -12   4  20     1635.63     1808.56    236.41 o 
 -10   4  20     7609.45     7508.42    374.97 o 
  -8   4  20     1993.18     2045.40    197.75 o 
  -6   4  20    11887.94    10765.64    380.21 o 
  -4   4  20     2156.81     2035.45    306.55 o 
  -2   4  20       18.75      103.34    109.72 o 
   0   4  20     1263.22     1355.27    201.91 o 
   2   4  20      114.62      223.29    120.88 o 
   4   4  20     1934.79     1778.05    219.54 o 
   6   4  20      113.69      146.91    119.58 o 
   8   4  20      838.44     1023.17    174.05 o 
  10   4  20       82.41      195.59    162.88 o 
  12   4  20      774.07     1071.77    386.89 o 
  14   4  20       65.15      224.30    159.33 o 
  16   4  20      222.90      381.22    459.15 o 
  18   4  20       85.95      717.80    208.87 o 
 -21   5  20       69.63       69.65    225.00 o 
 -19   5  20     6183.67     6895.03    404.83 o 
 -17   5  20     1099.22     1352.32    175.94 o 
 -15   5  20    11942.02    11779.05    593.21 o 
 -13   5  20      724.78      580.83    185.18 o 
 -11   5  20    11835.57    11551.95    462.97 o 
  -9   5  20     1486.78     1474.66    253.59 o 
  -7   5  20     9307.95     8525.03    358.11 o 
  -5   5  20      120.67      404.61    122.41 o 
  -3   5  20     1436.83     1577.77    258.86 o 
  -1   5  20      382.45      677.61    153.17 o 
   1   5  20     3980.48     3809.29    296.04 o 
   3   5  20     4145.73     3874.39    299.99 o 
   5   5  20    10900.56     9548.78    516.56 o 
   7   5  20     4138.01     3735.24    297.11 o 
   9   5  20     9774.40     9428.06    539.74 o 
  11   5  20     1425.70     1582.15    290.91 o 
  13   5  20     6262.01     6739.08    715.25 o 
  15   5  20        4.72      243.29    223.17 o 
 -18   6  20       11.71      207.78    106.43 o 
 -16   6  20      105.30      350.84    210.93 o 
 -14   6  20      732.84      631.28    166.02 o 
 -12   6  20     1459.29     1623.28    245.17 o 
 -10   6  20     1443.42     1371.28    296.48 o 
  -8   6  20       74.14      256.62    137.81 o 
  -6   6  20     9872.97     9334.00    391.30 o 
  -4   6  20     2924.11     2784.99    254.15 o 
  -2   6  20     2628.84     2632.65    247.79 o 
   0   6  20     2509.59     2326.40    261.50 o 
   2   6  20     4355.12     3884.18    316.33 o 
   4   6  20      241.00      555.30    137.10 o 
   6   6  20     1709.12     1853.01    232.89 o 
   8   6  20      365.84      340.55    132.73 o 
  10   6  20      124.67      124.98    179.45 o 
  12   6  20       82.39       31.28    192.99 o 
  14   6  20      329.60      857.93    334.76 o 
 -15   7  20       56.24      225.97    163.21 o 
 -13   7  20      464.34      483.17    211.65 o 
 -11   7  20      411.86      263.47    263.00 o 
  -9   7  20        7.99      360.35    141.34 o 
  -7   7  20     1021.39      958.51    172.00 o 
  -5   7  20      160.72      526.11    135.64 o 
  -3   7  20        2.70       61.96    138.42 o 
  -1   7  20       35.31      219.91    164.49 o 
   1   7  20        7.08     -115.63    114.97 o 
   3   7  20     1655.83     2030.16    253.69 o 
   5   7  20        3.34      287.16    128.43 o 
   7   7  20     1195.69     1328.33    214.78 o 
   9   7  20       22.84      126.14    154.12 o 
  11   7  20      182.34      297.73    170.88 o 
 -12   8  20     1625.30     1416.03    243.21 o 
 -10   8  20      682.37      516.78    299.87 o 
  -8   8  20     3415.39     3052.78    320.32 o 
  -6   8  20      695.03      715.19    163.17 o 
  -4   8  20      345.03      399.89    127.70 o 
  -2   8  20       38.17      230.90    110.11 o 
   0   8  20      574.30      546.95    142.26 o 
   2   8  20     1846.02     1689.30    237.40 o 
   4   8  20     1950.40     1634.08    231.76 o 
   6   8  20      883.17     1067.03    208.06 o 
 -23   1  21       32.73      647.57    276.22 o 
 -21   1  21      684.33      790.02    141.66 o 
 -19   1  21      209.47      432.56    119.12 o 
 -17   1  21     2584.20     2961.16    273.80 o 
 -15   1  21     3387.78     3188.97    346.53 o 
 -13   1  21    10878.85     8912.33    582.63 o 
 -11   1  21     6504.44     5957.43    329.04 o 
  -9   1  21     1488.17     1256.93    253.43 o 
  -7   1  21      235.91      433.43    195.88 o 
  -5   1  21       48.62      -24.43    153.13 o 
  -3   1  21      134.68      268.58    190.25 o 
  -1   1  21     1169.77      914.66    310.00 o 
   1   1  21      263.51      386.29    138.41 o 
   3   1  21     2298.60     2518.56    232.36 o 
   5   1  21       13.79      196.91     99.83 o 
   7   1  21      209.81      184.70    119.59 o 
   9   1  21       73.64      337.12    106.19 o 
  11   1  21     2997.69     3644.90    346.63 o 
  13   1  21     1695.95     2028.14    287.28 o 
  15   1  21      677.41     1174.52    239.94 o 
  17   1  21     1929.60     2073.17    306.26 o 
  19   1  21        0.06       71.59    150.66 o 
 -24   2  21     1073.76     1234.77    387.81 o 
 -22   2  21      573.63      856.90    201.66 o 
 -20   2  21       17.07      180.69    146.93 o 
 -18   2  21      345.61      424.02    127.67 o 
 -16   2  21      149.62      350.85    127.82 o 
 -14   2  21     1541.05     1347.22    199.08 o 
 -12   2  21     1446.79     1129.91    188.79 o 
 -10   2  21     4859.73     4164.08    383.36 o 
  -8   2  21      107.71       83.01    151.38 o 
  -6   2  21     1057.84     1239.71    153.61 o 
  -4   2  21      958.64      675.06    155.98 o 
  -2   2  21      491.80      366.52    125.11 o 
   0   2  21     3793.97     3588.68    264.41 o 
   2   2  21        5.05      -76.02    105.27 o 
   4   2  21     3052.85     3062.69    250.89 o 
   6   2  21      252.87      203.55    123.14 o 
   8   2  21        4.10      182.39     99.83 o 
  10   2  21      910.62     1299.41    194.68 o 
  12   2  21       59.97      474.25    261.59 o 
  14   2  21     1097.10     1205.50    245.26 o 
  16   2  21       61.71      306.42    148.87 o 
  18   2  21      309.23      758.66    195.42 o 
 -23   3  21      104.25       22.77    139.94 o 
 -21   3  21      233.56      301.18    144.16 o 
 -19   3  21        5.52      277.04    118.92 o 
 -17   3  21      128.05       62.31    112.51 o 
 -15   3  21      254.23      147.50    123.84 o 
 -13   3  21     1044.63     1395.32    201.21 o 
 -11   3  21     1606.40     1872.11    284.25 o 
  -9   3  21     1276.92     1274.00    185.29 o 
  -7   3  21     7711.33     8221.36    509.83 o 
  -5   3  21      706.64      435.47    130.35 o 
  -3   3  21      292.99      544.57    147.55 o 
  -1   3  21      391.31      249.63    143.38 o 
   1   3  21      473.67      562.23    138.16 o 
   3   3  21     1008.40     1005.85    245.70 o 
   5   3  21      712.33     1113.93    189.31 o 
   7   3  21     1392.29     1476.45    201.41 o 
   9   3  21     1062.80      701.85    195.46 o 
  11   3  21     1022.27     1515.57    273.55 o 
  13   3  21      357.17      698.56    202.06 o 
  15   3  21       21.36      351.99    183.87 o 
  17   3  21       41.30      308.35    171.09 o 
 -22   4  21     1379.60     1266.81    238.80 o 
 -20   4  21      134.31      263.53    119.26 o 
 -18   4  21     1459.31     1650.28    224.40 o 
 -16   4  21       32.57      121.14    119.34 o 
 -14   4  21     5083.93     4991.75    425.70 o 
 -12   4  21       56.10      128.05    128.05 o 
 -10   4  21    11270.51    10113.26    443.04 o 
  -8   4  21     1834.63     2541.26    305.75 o 
  -6   4  21     1933.73     1889.74    193.20 o 
  -4   4  21     4939.05     4826.13    412.17 o 
  -2   4  21       32.72      180.64    126.01 o 
   0   4  21      223.48      180.14    126.31 o 
   2   4  21     1252.99     1136.32    182.38 o 
   4   4  21      139.89      126.45    116.45 o 
   6   4  21      864.98     1008.82    167.60 o 
   8   4  21      587.64      612.56    154.43 o 
  10   4  21     2477.10     3527.70    376.32 o 
  12   4  21      164.06      506.59    340.25 o 
  14   4  21     1226.44      953.06    305.49 o 
  16   4  21       76.69       74.38    377.75 o 
 -19   5  21     1162.81     1482.10    202.25 o 
 -17   5  21     1360.00     1508.24    213.32 o 
 -15   5  21        1.19      147.25    246.41 o 
 -13   5  21        3.10      -79.30    172.75 o 
 -11   5  21      241.60      138.15    153.29 o 
  -9   5  21     2357.60     2986.57    291.40 o 
  -7   5  21     3656.84     3424.64    265.95 o 
  -5   5  21     6717.47     6610.48    340.37 o 
  -3   5  21      984.80     1227.71    257.70 o 
  -1   5  21    14197.91    13799.70    572.25 o 
   1   5  21     1819.45     1615.34    212.65 o 
   3   5  21     4043.82     4078.41    307.36 o 
   5   5  21      536.73      798.35    168.97 o 
   7   5  21      125.97      113.33    136.27 o 
   9   5  21      306.57      805.87    228.92 o 
  11   5  21     1528.92     1798.21    308.33 o 
  13   5  21        7.70      287.20    232.32 o 
  15   5  21      285.07      257.93    263.42 o 
 -18   6  21      208.99      214.24    128.32 o 
 -16   6  21      165.47      147.39    128.11 o 
 -14   6  21      318.63      293.38    162.34 o 
 -12   6  21        6.52      337.45    146.90 o 
 -10   6  21       42.05      220.12    130.75 o 
  -8   6  21     2509.11     2246.73    257.07 o 
  -6   6  21       20.18       79.39    149.18 o 
  -4   6  21      715.71      565.91    144.07 o 
  -2   6  21      812.49      879.50    159.21 o 
   0   6  21     1838.93     1932.72    333.10 o 
   2   6  21      167.59      251.59    127.84 o 
   4   6  21      662.66      990.53    177.36 o 
   6   6  21      212.80      215.07    128.67 o 
   8   6  21     1112.57     1031.70    250.99 o 
  10   6  21        7.72      152.08    167.40 o 
  12   6  21      299.23      426.74    197.77 o 
 -15   7  21      537.35      888.42    286.87 o 
 -13   7  21     1442.52     1511.26    236.77 o 
 -11   7  21     1667.40     1440.05    225.26 o 
  -9   7  21      659.31      867.33    250.88 o 
  -7   7  21      429.18      760.17    151.10 o 
  -5   7  21      282.35       76.93    118.44 o 
  -3   7  21     3282.11     3473.35    297.66 o 
  -1   7  21      106.16      196.31    126.72 o 
   1   7  21      428.51      440.83    272.93 o 
   3   7  21      386.43      373.91    150.87 o 
   5   7  21      241.28      150.81    128.33 o 
   7   7  21      185.66      457.95    145.39 o 
   9   7  21      669.10      277.38    194.12 o 
  -8   8  21       93.26      260.54    147.68 o 
  -6   8  21       98.49      201.30    111.38 o 
  -4   8  21       62.88       43.15    111.84 o 
  -2   8  21      101.07      166.04    125.11 o 
   0   8  21      243.93      786.41    182.76 o 
   2   8  21       86.42       81.02    169.50 o 
   4   8  21      685.54      717.93    155.57 o 
 -22   0  22     8123.54     8990.93    676.83 o 
 -20   0  22     7669.80     8299.46    720.74 o 
 -18   0  22     5759.84     6751.88    654.88 o 
 -16   0  22     1670.60     1099.40    312.81 o 
 -14   0  22       14.76      192.07    235.98 o 
 -12   0  22      717.22      850.62    316.47 o 
 -10   0  22      383.23      512.20    287.20 o 
  -8   0  22     1580.82     1962.82    411.59 o 
  -6   0  22      208.27      503.05    274.39 o 
  -4   0  22    14147.02    12773.88    815.86 o 
  -2   0  22     3841.05     4377.47    541.47 o 
   0   0  22     7078.63     7189.08    651.22 o 
   2   0  22     5339.09     4582.35    530.49 o 
   4   0  22    10202.37    10027.30    454.19 o 
   6   0  22     2233.77     2860.33    291.67 o 
   8   0  22      190.88      192.40    144.15 o 
  10   0  22     1510.00     1751.08    260.44 o 
  12   0  22     3290.80     3909.18    510.37 o 
  14   0  22       52.82       80.49    206.71 o 
  16   0  22     1451.74     1393.91    338.42 o 
  18   0  22       39.24      248.78    235.98 o 
 -23   1  22      113.98      437.13    168.72 o 
 -21   1  22      760.49     1307.50    224.20 o 
 -19   1  22      717.96      991.53    207.46 o 
 -17   1  22     5411.44     5126.80    422.26 o 
 -15   1  22     1724.00     2007.37    296.38 o 
 -13   1  22     9877.01     9328.89    811.29 o 
 -11   1  22      245.58       39.15    139.76 o 
  -9   1  22    11730.75    10520.92    530.98 o 
  -7   1  22     1843.19     1673.99    275.89 o 
  -5   1  22     8112.25     7490.09    486.31 o 
  -3   1  22     2517.42     2539.60    330.40 o 
  -1   1  22     2598.19     2213.64    308.40 o 
   1   1  22      462.71      828.20    205.13 o 
   3   1  22       10.71       30.85    104.78 o 
   5   1  22     1827.28     1799.67    226.28 o 
   7   1  22     2097.77     2229.90    213.08 o 
   9   1  22      302.95      544.54    117.15 o 
  11   1  22     1124.56     1545.73    247.28 o 
  13   1  22      167.94      422.55    164.03 o 
  15   1  22     3949.67     4456.03    399.59 o 
  17   1  22      455.78      449.10    310.98 o 
 -22   2  22     1396.28     2239.20    299.34 o 
 -20   2  22      335.28      719.11    242.80 o 
 -18   2  22     5683.40     5926.84    591.14 o 
 -16   2  22     1854.72     2088.19    243.32 o 
 -14   2  22     2156.15     2445.89    259.29 o 
 -12   2  22     7272.24     6738.61    408.42 o 
 -10   2  22     3261.58     3334.41    359.48 o 
  -8   2  22     3512.27     3050.29    354.39 o 
  -6   2  22    12304.23    10602.35    533.64 o 
  -4   2  22     2874.36     2556.64    333.33 o 
  -2   2  22      196.88      285.55    130.85 o 
   0   2  22     2115.68     2362.00    232.78 o 
   2   2  22      174.77      339.91    132.39 o 
   4   2  22     1237.84     1348.47    237.21 o 
   6   2  22     1179.20     1513.19    261.37 o 
   8   2  22       50.57      156.06    119.27 o 
  10   2  22     1164.98     1529.80    260.51 o 
  12   2  22       58.42      317.68    310.98 o 
  14   2  22     2539.33     3067.37    338.84 o 
  16   2  22      649.41      816.75    198.48 o 
 -21   3  22       23.60      313.97    109.48 o 
 -19   3  22     2206.77     2180.71    244.58 o 
 -17   3  22      181.34      386.61    123.66 o 
 -15   3  22     1840.27     2015.11    258.45 o 
 -13   3  22      613.51      606.51    181.76 o 
 -11   3  22     1201.10     1088.66    242.34 o 
  -9   3  22        4.12      229.09    147.99 o 
  -7   3  22      646.99      215.82    176.37 o 
  -5   3  22     1454.79     1601.14    182.25 o 
  -3   3  22      421.35      435.60    137.69 o 
  -1   3  22      975.28      810.14    161.26 o 
   1   3  22     2877.36     3142.01    262.89 o 
   3   3  22      652.88      831.85    151.98 o 
   5   3  22    14278.25    12978.88    608.40 o 
   7   3  22      664.67      690.81    243.77 o 
   9   3  22     4422.12     5020.55    406.80 o 
  11   3  22      300.01      391.95    182.45 o 
  13   3  22     3456.86     3676.86    546.96 o 
  15   3  22        2.45      504.65    171.09 o 
 -20   4  22      187.11      426.44    125.83 o 
 -18   4  22     1991.68     2064.58    243.84 o 
 -16   4  22        2.18      316.43    124.05 o 
 -14   4  22     2033.30     1860.07    300.35 o 
 -12   4  22      160.20      469.13    214.94 o 
 -10   4  22     1731.14     1698.92    276.69 o 
  -8   4  22     2497.14     2384.46    220.93 o 
  -6   4  22     3965.65     3873.56    264.22 o 
  -4   4  22     9280.26     8902.74    356.75 o 
  -2   4  22        7.22       91.24    120.08 o 
   0   4  22     3583.16     3087.99    276.01 o 
   2   4  22      956.54     1069.17    175.79 o 
   4   4  22      128.26      252.55    144.85 o 
   6   4  22     2276.54     2375.84    248.06 o 
   8   4  22      354.42      331.81    213.69 o 
  10   4  22      260.14      443.66    180.61 o 
  12   4  22       57.75      546.96    235.98 o 
  14   4  22      368.80      801.23    310.98 o 
 -19   5  22      644.55      541.91    149.30 o 
 -17   5  22     3175.58     3698.96    327.89 o 
 -15   5  22        5.43        3.48    118.89 o 
 -13   5  22    15122.24    13407.27    923.23 o 
 -11   5  22       99.18      163.05    124.89 o 
  -9   5  22     8476.66     7891.81    412.48 o 
  -7   5  22      111.76      587.95    153.67 o 
  -5   5  22    11996.87    11312.44    405.96 o 
  -3   5  22        0.30       -4.79    103.88 o 
  -1   5  22     6696.74     5942.74    365.72 o 
   1   5  22     1638.89     1404.12    203.79 o 
   3   5  22      705.87      572.42    194.42 o 
   5   5  22     1216.06     1136.89    330.49 o 
   7   5  22     2883.94     3738.99    303.39 o 
   9   5  22     1882.92     2421.72    337.39 o 
  11   5  22     5858.62     5635.12    472.77 o 
  13   5  22      652.16      863.42    298.17 o 
 -16   6  22      150.84      259.44    161.76 o 
 -14   6  22      432.34      428.71    157.65 o 
 -12   6  22      272.42      627.77    192.65 o 
 -10   6  22       15.14      305.42    121.30 o 
  -8   6  22     1014.91     1157.68    204.57 o 
  -6   6  22      194.11      403.39    134.13 o 
  -4   6  22     6978.16     6724.16    369.46 o 
  -2   6  22      816.10     1073.33    181.86 o 
   0   6  22     2204.05     2169.86    258.11 o 
   2   6  22     1803.08     1739.23    236.14 o 
   4   6  22     2679.95     2478.31    275.43 o 
   6   6  22     4471.05     4345.61    336.50 o 
   8   6  22     2026.61     2063.97    318.99 o 
  10   6  22       29.49      196.66    168.10 o 
 -13   7  22      160.80      605.20    166.56 o 
 -11   7  22      600.83      583.82    230.18 o 
  -9   7  22      131.85      318.38    154.77 o 
  -7   7  22      709.26      733.79    154.72 o 
  -5   7  22     2546.76     2462.97    246.96 o 
  -3   7  22      191.17      390.20    132.30 o 
  -1   7  22      234.44      126.09    154.72 o 
   1   7  22       50.55      352.17    132.96 o 
   3   7  22       16.95      133.42    118.85 o 
   5   7  22      935.33     1014.61    258.85 o 
   7   7  22       29.00      542.50    197.91 o 
  -4   8  22     1670.39     1905.94    289.60 o 
  -2   8  22     1426.25     1464.80    219.55 o 
 -21   1  23      119.36      459.15    193.90 o 
 -19   1  23      430.63      564.44    172.97 o 
 -17   1  23       81.97      376.33    156.84 o 
 -15   1  23     2036.14     2779.11    346.18 o 
 -13   1  23       33.33      327.04    142.58 o 
 -11   1  23     7080.93     6170.06    478.36 o 
  -9   1  23     1421.82     1449.37    259.15 o 
  -7   1  23     6443.84     5274.83    433.11 o 
  -5   1  23     1380.88     1373.70    258.11 o 
  -3   1  23     2030.99     2111.55    304.97 o 
  -1   1  23     1257.98     1295.49    361.28 o 
   1   1  23       99.53       -2.39    142.75 o 
   3   1  23      107.01      394.79    130.41 o 
   5   1  23     2030.86     2200.70    227.03 o 
   7   1  23      614.20      641.22    145.78 o 
   9   1  23        6.79      182.07     90.73 o 
  11   1  23      906.32     1709.04    260.10 o 
  13   1  23     1850.81     1980.85    364.94 o 
  15   1  23       73.55      271.77    318.30 o 
 -20   2  23        0.99      160.86    108.46 o 
 -18   2  23      867.54     1187.96    205.84 o 
 -16   2  23     1201.59     1228.32    183.01 o 
 -14   2  23      106.05      -12.89    125.68 o 
 -12   2  23      314.72      469.04    181.48 o 
 -10   2  23      446.52      432.69    180.41 o 
  -8   2  23     1559.57     1654.31    280.96 o 
  -6   2  23       38.87      160.33    152.22 o 
  -4   2  23      830.11      941.36    324.70 o 
  -2   2  23       61.51      123.77    150.92 o 
   0   2  23     1978.27     2246.95    224.56 o 
   2   2  23     1964.64     1913.66    223.21 o 
   4   2  23        5.46       -4.34    113.83 o 
   6   2  23     1007.97      875.24    168.79 o 
   8   2  23        1.13      140.75    116.56 o 
  10   2  23     1248.42     1803.78    268.59 o 
  12   2  23      165.24      583.54    261.59 o 
  14   2  23        2.57      -35.57    144.19 o 
  16   2  23      395.32      701.65    204.94 o 
 -19   3  23        7.87      516.65    133.72 o 
 -17   3  23        1.37      144.98    110.32 o 
 -15   3  23      558.45      568.51    144.71 o 
 -13   3  23      105.63       11.80    105.46 o 
 -11   3  23        1.42      148.37    176.53 o 
  -9   3  23      439.21      611.48    208.54 o 
  -7   3  23      513.88      453.34    201.91 o 
  -5   3  23      791.97      511.63    140.47 o 
  -3   3  23      824.10     1063.58    186.59 o 
  -1   3  23     4747.43     4737.78    316.77 o 
   1   3  23      725.40      980.79    170.18 o 
   3   3  23     1275.81     1756.13    239.30 o 
   5   3  23      188.59      292.27    131.49 o 
   7   3  23      954.61      827.25    156.64 o 
   9   3  23     1228.56     1151.92    241.16 o 
  11   3  23      378.88     1074.80    234.83 o 
  13   3  23      344.79      739.03    274.39 o 
  15   3  23       65.50      616.47    259.76 o 
 -18   4  23      591.98      793.60    298.29 o 
 -16   4  23     1040.53     1124.79    180.82 o 
 -14   4  23     1314.84     1371.23    206.26 o 
 -12   4  23     2349.59     2193.44    330.05 o 
 -10   4  23      514.81      540.48    193.95 o 
  -8   4  23     4462.00     4695.52    288.04 o 
  -6   4  23      165.39      266.94    111.41 o 
  -4   4  23     6883.33     6369.61    333.00 o 
  -2   4  23     2295.51     2777.71    549.51 o 
   0   4  23     2167.82     2224.64    440.60 o 
   2   4  23     1266.57     1476.47    319.87 o 
   4   4  23      104.04       44.71    137.78 o 
   6   4  23      102.85      236.71    146.77 o 
   8   4  23       31.33       40.24    112.19 o 
  10   4  23       21.41      120.18    165.65 o 
  12   4  23      846.72      843.30    310.98 o 
  14   4  23        2.41      418.91    261.59 o 
 -17   5  23      915.16     1265.67    196.92 o 
 -15   5  23     2359.45     2884.66    523.17 o 
 -13   5  23     1451.11     1369.99    265.25 o 
 -11   5  23     2008.60     2201.10    423.52 o 
  -9   5  23       33.65      254.50    128.90 o 
  -7   5  23      580.79      915.69    148.50 o 
  -5   5  23        4.41       25.36    120.10 o 
  -3   5  23      705.92      894.40    155.96 o 
  -1   5  23     4230.04     3728.97    308.24 o 
   1   5  23     4480.29     4731.92    336.38 o 
   3   5  23     2796.29     3261.38    297.65 o 
   5   5  23     5554.99     6089.18    541.43 o 
   7   5  23      388.10      515.74    137.68 o 
   9   5  23     1183.71     1080.36    263.67 o 
  11   5  23      151.38      476.04    190.11 o 
 -14   6  23     1343.78     1363.66    229.48 o 
 -12   6  23      334.13      597.56    181.19 o 
 -10   6  23       99.61      220.55    122.25 o 
  -8   6  23        5.60      416.01    144.88 o 
  -6   6  23       46.08      251.85    115.69 o 
  -4   6  23        2.27      171.96    130.96 o 
  -2   6  23     1735.92     1912.76    272.48 o 
   0   6  23      136.43      441.36    135.06 o 
   2   6  23     1240.58     1200.76    197.83 o 
   4   6  23        0.35       93.71    122.68 o 
   6   6  23      140.63      426.64    147.88 o 
   8   6  23      212.00      508.76    193.83 o 
  -9   7  23      105.40      114.87    133.19 o 
  -7   7  23      914.85     1031.37    178.63 o 
  -5   7  23      811.31     1050.67    170.85 o 
  -3   7  23      901.62     1045.41    176.07 o 
  -1   7  23     2230.06     2152.61    250.05 o 
   1   7  23       45.45      178.98    125.71 o 
   3   7  23      229.29      503.28    156.65 o 
 -20   0  24     5418.65     5129.31    609.15 o 
 -18   0  24     8432.39     7492.74    720.74 o 
 -16   0  24    11162.13    10483.62    777.45 o 
 -14   0  24     5093.79     4000.64    574.39 o 
 -12   0  24     5071.45     4858.58    620.13 o 
 -10   0  24      387.88      781.10    309.15 o 
  -8   0  24     1656.75     1445.13    402.44 o 
  -6   0  24     2889.64     3188.44    548.78 o 
  -4   0  24     1868.39     2096.36    451.83 o 
  -2   0  24      236.21     -135.37    210.37 o 
   0   0  24     1297.32     1307.94    340.25 o 
   2   0  24     3161.43     3664.05    519.52 o 
   4   0  24     4748.35     4580.52    550.61 o 
   6   0  24     7194.51     7889.70    618.30 o 
   8   0  24     3298.90     4765.19    711.59 o 
  10   0  24     4220.90     5378.09    567.08 o 
  12   0  24      456.25      964.03    289.03 o 
  14   0  24       72.30      139.03    214.03 o 
 -21   1  24      302.98      468.36    150.36 o 
 -19   1  24       66.56      384.54    146.30 o 
 -17   1  24     1030.81     1765.29    263.25 o 
 -15   1  24     1008.90     1217.13    239.09 o 
 -13   1  24      433.90      590.05    266.16 o 
 -11   1  24     7239.05     6945.08    493.32 o 
  -9   1  24     1272.02     1128.44    354.88 o 
  -7   1  24    18611.43    17286.18    703.57 o 
  -5   1  24       14.43      -34.79    159.27 o 
  -3   1  24     7027.88     6852.20    482.34 o 
  -1   1  24       38.83      200.77    203.05 o 
   1   1  24     3238.92     3530.81    497.56 o 
   3   1  24     1725.59     1875.45    274.78 o 
   5   1  24      517.93      701.57    145.25 o 
   7   1  24     3399.41     3564.88    275.19 o 
   9   1  24       88.28      591.68    138.84 o 
  11   1  24       74.11      559.76    234.15 o 
  13   1  24     1492.95     1749.40    263.79 o 
  15   1  24        5.45      344.11    187.50 o 
 -20   2  24      379.10     1144.53    489.33 o 
 -18   2  24       72.92      570.21    172.87 o 
 -16   2  24     1604.52     2012.82    289.90 o 
 -14   2  24     3850.37     3779.07    388.66 o 
 -12   2  24     1821.64     2470.51    338.71 o 
 -10   2  24     2936.05     3066.15    368.65 o 
  -8   2  24     3640.37     3467.38    375.05 o 
  -6   2  24     8787.91     8218.99    536.13 o 
  -4   2  24     1541.66     1842.26    465.55 o 
  -2   2  24     3693.29     3971.15    397.88 o 
   0   2  24     3728.84     3306.57    412.50 o 
   2   2  24     3243.59     3547.69    357.70 o 
   4   2  24       30.90      215.52    106.07 o 
   6   2  24     1436.36     1252.68    182.48 o 
   8   2  24      410.86      671.74    139.73 o 
  10   2  24      559.22     1276.43    243.29 o 
  12   2  24       76.16      122.56    217.68 o 
  14   2  24      732.42     1964.65    404.27 o 
 -19   3  24       84.82      440.05    130.38 o 
 -17   3  24     1728.73     2113.10    251.78 o 
 -15   3  24      553.73      603.58    149.03 o 
 -13   3  24     3207.32     3591.23    311.55 o 
 -11   3  24       21.24      217.88    144.29 o 
  -9   3  24      680.56      905.41    248.78 o 
  -7   3  24     2112.80     2068.92    326.61 o 
  -5   3  24       26.34       93.71    164.69 o 
  -3   3  24      176.16       98.07    129.42 o 
  -1   3  24      949.79      985.38    172.09 o 
   1   3  24       58.44      125.81    111.49 o 
   3   3  24      207.45      240.03    118.86 o 
   5   3  24      107.87      313.16    157.03 o 
   7   3  24     1732.10     1691.20    219.58 o 
   9   3  24        0.15      238.69    258.84 o 
  11   3  24     5988.37     5925.05    651.22 o 
  13   3  24       70.77      404.27    241.47 o 
 -18   4  24     1052.14     1435.78    222.86 o 
 -16   4  24     2744.02     3318.08    308.13 o 
 -14   4  24        4.98      141.44    107.02 o 
 -12   4  24      221.84      533.02    180.82 o 
 -10   4  24      716.06      547.20    195.07 o 
  -8   4  24     3951.78     3951.88    412.83 o 
  -6   4  24     1588.23     1536.19    185.18 o 
  -4   4  24      350.80      451.39    134.78 o 
  -2   4  24     3080.87     3231.12    287.23 o 
   0   4  24      409.05      536.16    144.21 o 
   2   4  24     4175.65     4039.30    335.39 o 
   4   4  24      526.57      623.41    156.74 o 
   6   4  24     2920.63     2801.52    276.04 o 
   8   4  24      561.76      785.59    270.73 o 
  10   4  24      131.68      313.96    165.55 o 
  12   4  24      772.37      953.06    325.61 o 
 -15   5  24      839.20     1277.05    260.81 o 
 -13   5  24      278.63      331.81    166.15 o 
 -11   5  24     3632.50     3492.31    403.44 o 
  -9   5  24       21.86      271.44    125.63 o 
  -7   5  24    16046.71    14718.38    471.72 o 
  -5   5  24       52.54       64.08     96.01 o 
  -3   5  24     6426.28     6399.15    356.46 o 
  -1   5  24      382.61      421.24    147.81 o 
   1   5  24     6137.41     5717.90    408.21 o 
   3   5  24      526.14      653.11    197.06 o 
   5   5  24     3900.81     3800.94    315.38 o 
   7   5  24       67.14      398.72    142.70 o 
   9   5  24        4.21      103.18    342.99 o 
 -12   6  24     3217.59     3812.41    465.27 o 
 -10   6  24      205.30      571.43    162.39 o 
  -8   6  24      725.27      974.46    195.25 o 
  -6   6  24     1150.04     1093.84    174.68 o 
  -4   6  24        0.25      196.17    122.32 o 
  -2   6  24      166.39      351.93    123.82 o 
   0   6  24      784.18      945.53    171.39 o 
   2   6  24     4343.14     3818.18    357.12 o 
   4   6  24      859.82      889.03    177.76 o 
   6   6  24     1453.73     2022.26    244.76 o 
  -3   7  24     1073.33     1033.87    205.42 o 
 -19   1  25      280.06      491.64    159.64 o 
 -17   1  25        1.13      349.80    156.40 o 
 -15   1  25      983.63     1344.14    386.89 o 
 -13   1  25     1524.11     2197.56    312.99 o 
 -11   1  25       66.03      -78.98    127.87 o 
  -9   1  25     1603.03     1343.07    253.36 o 
  -7   1  25      127.55      239.10    156.45 o 
  -5   1  25     4914.83     5026.45    805.80 o 
  -3   1  25      769.92     1007.97    236.90 o 
  -1   1  25     5610.91     5843.35    458.38 o 
   1   1  25       94.96      183.41    171.32 o 
   3   1  25      828.02      801.03    207.87 o 
   5   1  25      115.91      588.30    173.94 o 
   7   1  25       33.87      319.41    106.71 o 
   9   1  25       72.84      211.81    166.46 o 
  11   1  25      904.81     1081.11    325.61 o 
  13   1  25        7.78      671.35    250.61 o 
 -18   2  25      159.78      420.87    143.71 o 
 -16   2  25      976.53     1520.52    252.82 o 
 -14   2  25      170.68      180.79    227.75 o 
 -12   2  25     2260.57     1966.98    318.30 o 
 -10   2  25      582.17      517.33    175.80 o 
  -8   2  25      218.96      345.07    184.76 o 
  -6   2  25       41.47       66.44    348.48 o 
  -4   2  25     1386.64     1739.97    433.54 o 
  -2   2  25     1842.53     1960.34    307.53 o 
   0   2  25      469.29      182.75    160.31 o 
   2   2  25     1610.58     2170.09    307.53 o 
   4   2  25     1196.39     1549.62    202.68 o 
   6   2  25        4.52      210.68    137.04 o 
   8   2  25      645.56      855.96    161.64 o 
  10   2  25       70.34      367.69    225.00 o 
  12   2  25      423.00      971.35    300.00 o 
 -17   3  25       11.03      166.29    151.83 o 
 -15   3  25      229.92      670.40    183.68 o 
 -13   3  25      338.72      532.47    283.54 o 
 -11   3  25       90.54      349.74    151.61 o 
  -9   3  25       85.65      184.33    157.75 o 
  -7   3  25      339.83      193.86    162.18 o 
  -5   3  25      167.84      130.84    154.96 o 
  -3   3  25      407.66      471.43    191.47 o 
  -1   3  25      748.57      783.78    213.17 o 
   1   3  25      356.53      601.37    144.43 o 
   3   3  25     1242.17     1462.41    359.35 o 
   5   3  25     3265.91     3341.84    319.56 o 
   7   3  25      110.04      174.35    105.77 o 
   9   3  25       92.81      543.03    184.92 o 
  11   3  25        2.42      186.59    204.88 o 
 -16   4  25     1234.78     1446.46    228.40 o 
 -14   4  25       68.53      343.39    129.84 o 
 -12   4  25      927.41     1116.89    228.55 o 
 -10   4  25      579.08      428.51    167.97 o 
  -8   4  25     1324.39     1140.52    269.82 o 
  -6   4  25     1208.84     1535.92    301.83 o 
  -4   4  25      246.77      384.34    124.39 o 
  -2   4  25     6757.72     6214.60    376.82 o 
   0   4  25      385.41      683.86    163.34 o 
   2   4  25     2470.88     2677.44    268.33 o 
   4   4  25      833.21     1367.38    195.60 o 
   6   4  25      605.30      976.03    169.64 o 
   8   4  25       24.15      317.16    172.87 o 
  10   4  25        4.94      389.24    181.71 o 
 -13   5  25      728.82      738.19    227.17 o 
 -11   5  25     1581.37     2113.18    332.06 o 
  -9   5  25      506.47      594.52    198.62 o 
  -7   5  25      555.84      757.44    240.54 o 
  -5   5  25     1024.82     1097.55    164.09 o 
  -3   5  25      174.18      368.63    128.16 o 
  -1   5  25       64.80      312.71    172.06 o 
   1   5  25      996.01     1200.79    191.38 o 
   3   5  25     1017.81      772.46    177.15 o 
   5   5  25     1430.54     1822.39    225.47 o 
   7   5  25     1910.94     2186.43    323.00 o 
  -8   6  25      171.23      465.14    159.13 o 
  -6   6  25       73.57      589.54    163.17 o 
  -4   6  25      689.04      538.20    211.49 o 
  -2   6  25      404.69      637.24    153.59 o 
   0   6  25      150.18      236.64    128.78 o 
   2   6  25      258.88      491.59    145.76 o 
 -18   0  26     1969.40     2131.11    440.86 o 
 -16   0  26      251.07      755.49    274.39 o 
 -14   0  26    12987.37    12230.58    867.08 o 
 -12   0  26     6368.88     5588.46    669.52 o 
 -10   0  26     7355.67     6883.59    735.37 o 
  -8   0  26     1594.00     1633.55    398.78 o 
  -6   0  26     3624.22     3541.49    567.08 o 
  -4   0  26       78.83      600.00    296.34 o 
  -2   0  26      372.70      263.42    274.39 o 
   0   0  26       67.84      477.44    276.22 o 
   2   0  26     1283.85     1419.52    354.88 o 
   4   0  26     3772.52     3702.47    552.44 o 
   6   0  26     2199.36     2392.70    435.37 o 
   8   0  26      614.79      812.20    252.44 o 
 -17   1  26        8.02      265.69    235.98 o 
 -15   1  26       24.39      260.91    220.43 o 
 -13   1  26       75.04      335.83    157.83 o 
 -11   1  26        2.20      165.05    142.97 o 
  -9   1  26     1517.44     1413.44    265.70 o 
  -7   1  26       66.51      172.14    152.30 o 
  -5   1  26     8801.90     8654.45    523.63 o 
  -3   1  26      161.77       42.15    153.27 o 
  -1   1  26     7792.43     7492.49    694.21 o 
   1   1  26        3.37      151.49    151.31 o 
   3   1  26     5186.85     5333.36    643.91 o 
   5   1  26     1879.12     2110.32    282.96 o 
   7   1  26      619.67     1043.27    209.44 o 
   9   1  26      910.70     1660.66    242.81 o 
  11   1  26      243.82       67.68    179.27 o 
 -16   2  26      583.40      766.16    192.26 o 
 -14   2  26       78.01      303.00    199.39 o 
 -12   2  26      869.87      835.08    205.65 o 
 -10   2  26     1637.30     2374.78    328.69 o 
  -8   2  26     2280.48     2348.88    506.71 o 
  -6   2  26     2765.30     2606.10    353.12 o 
  -4   2  26     7240.24     7365.36    778.36 o 
  -2   2  26      640.01      940.88    217.46 o 
   0   2  26     2817.21     2816.99    353.76 o 
   2   2  26      622.38      786.10    206.80 o 
   4   2  26     5338.48     5261.84    431.46 o 
   6   2  26        8.59      166.32    107.73 o 
   8   2  26     1912.71     2425.06    450.92 o 
  10   2  26       50.82      312.81    214.03 o 
 -15   3  26      749.69      939.79    225.09 o 
 -13   3  26      862.36      831.01    199.53 o 
 -11   3  26      522.98      751.71    213.84 o 
  -9   3  26     1159.53     1489.98    267.48 o 
  -7   3  26     1780.80     2084.50    385.06 o 
  -5   3  26      282.30      335.93    173.94 o 
  -3   3  26      155.47      324.52    195.73 o 
  -1   3  26       16.57      215.22    164.72 o 
   1   3  26       19.04      215.73    155.66 o 
   3   3  26      385.93      722.28    166.08 o 
   5   3  26       37.60      326.83    120.23 o 
   7   3  26      244.26      427.58    131.32 o 
   9   3  26      110.93      289.36    178.15 o 
 -12   4  26       42.71      359.38    161.45 o 
 -10   4  26     1399.83     1085.59    232.58 o 
  -8   4  26      297.79      716.29    197.76 o 
  -6   4  26     1959.61     1993.62    325.65 o 
  -4   4  26      844.01      934.16    237.59 o 
  -2   4  26        6.56      178.36    222.26 o 
   0   4  26     1671.25     1728.59    223.57 o 
   2   4  26      550.70      317.77    217.43 o 
   4   4  26     3644.15     3497.01    303.35 o 
   6   4  26      397.33      591.10    147.45 o 
  -9   5  26     1251.88     1306.70    440.86 o 
  -7   5  26       17.60      170.98    152.15 o 
  -5   5  26     5535.59     4964.80    326.85 o 
  -3   5  26     1290.43     1500.41    206.07 o 
  -1   5  26     4506.12     4854.69    358.14 o 
   1   5  26      589.25      713.84    171.49 o 
   3   5  26     4799.70     5561.92    379.45 o 
 -15   1  27      822.62     1008.15    216.58 o 
 -13   1  27      830.47     1278.22    232.51 o 
 -11   1  27       80.10       17.45    108.96 o 
  -9   1  27      130.96      753.05    185.05 o 
  -7   1  27      847.20     1064.06    233.10 o 
  -5   1  27       26.14      390.69    170.09 o 
  -3   1  27     3004.98     2875.03    351.93 o 
  -1   1  27       17.90      245.28    146.21 o 
   1   1  27     2713.48     3479.08    790.25 o 
   3   1  27      189.63      696.11    180.74 o 
   5   1  27     1416.19     1725.29    265.02 o 
   7   1  27       37.56      480.53    150.49 o 
 -14   2  27      597.02      760.89    191.53 o 
 -12   2  27      242.96      400.67    307.32 o 
 -10   2  27      685.64      985.92    216.22 o 
  -8   2  27        3.15      314.38    383.23 o 
  -6   2  27      383.36      714.89    209.53 o 
  -4   2  27       70.98      393.22    176.53 o 
  -2   2  27      663.93      563.08    189.08 o 
   0   2  27      404.66      457.87    183.26 o 
   2   2  27       93.42      363.61    244.21 o 
   4   2  27      450.64      868.73    206.39 o 
   6   2  27      388.03      572.72    178.01 o 
   8   2  27      500.15     1506.98    225.71 o 
 -13   3  27      165.05      497.59    170.58 o 
 -11   3  27        6.99      302.34    161.30 o 
  -9   3  27       67.38      308.96    160.05 o 
  -7   3  27      174.76      153.40    345.73 o 
  -5   3  27      149.79      406.10    163.42 o 
  -3   3  27        1.70      446.37    243.29 o 
  -1   3  27      241.87      418.10    190.25 o 
   1   3  27        3.72       63.75    145.98 o 
   3   3  27       59.17      273.06    209.45 o 
   5   3  27      375.87      720.90    146.24 o 
 -10   4  27     1115.18     1358.59    318.30 o 
  -8   4  27      647.77      861.87    284.45 o 
  -6   4  27       23.07      172.27    241.47 o 
  -4   4  27       40.06      143.51    171.04 o 
  -2   4  27     1997.01     2413.36    351.38 o 
   0   4  27      851.02      920.34    254.92 o 
   2   4  27      515.52      381.44    139.70 o 
 -12   0  28     3898.85     4276.86    620.13 o 
 -10   0  28      692.48      982.32    325.61 o 
  -8   0  28     8208.48     7831.16    790.25 o 
  -6   0  28     1238.43     1876.84    431.71 o 
  -4   0  28     8159.50     7893.36    779.27 o 
  -2   0  28      818.43     1359.16    362.20 o 
   0   0  28      210.79       40.24    162.81 o 
   2   0  28       71.05       85.98    204.88 o 
   4   0  28        0.85      292.69    206.71 o 
   6   0  28     1040.96     1254.89    283.54 o 
 -11   1  28       22.79      154.08    269.82 o 
  -9   1  28      332.22      673.19    395.13 o 
  -7   1  28      197.26      409.69    177.44 o 
  -5   1  28      218.42      467.00    172.39 o 
  -3   1  28      825.17     1007.63    227.61 o 
  -1   1  28      385.03     1001.06    225.01 o 
   1   1  28     3815.69     4129.56    413.27 o 
   3   1  28       12.98      564.79    175.18 o 
   5   1  28     3469.11     4604.55   1125.01 o 
 -10   2  28      230.72      493.45    175.69 o 
  -8   2  28      500.18      994.14    211.46 o 
  -6   2  28      535.21      349.06    179.97 o 
  -4   2  28       84.17      385.67    191.04 o 
  -2   2  28     2948.37     3218.14    385.39 o 
   0   2  28      162.16      334.12    162.18 o 
   2   2  28     4595.69     5730.24    816.77 o 
   4   2  28      926.10      950.55    198.62 o 
  -9   3  28      800.75     1205.31    646.65 o 
  -7   3  28      823.79     1079.36    222.26 o 
  -5   3  28      521.45     1308.93    299.09 o 
  -3   3  28      859.36      522.30    208.11 o 
  -1   3  28      217.90      525.53    235.06 o 
   1   3  28       12.12      330.15    146.79 o 
  -7   1  29      124.33      689.82    183.84 o 
  -5   1  29        8.59      433.70    165.58 o 
  -3   1  29      599.88      678.72    200.39 o 
  -1   1  29      578.33     1062.37    218.22 o 
   1   1  29       34.86      684.66    191.68 o 
  -6   2  29      217.08      532.50    186.89 o 
  -4   2  29      794.24     1449.85    266.43 o 
  -2   2  29        0.96       38.13    161.01 o 
                                                 
